# Supplementary material for: 2-Methyl­phenyl 4-methyl­benzoate
Source: Acta Crystallogr Sect E Struct Rep Online. 2008 Jul 23;64(Pt 8):o1581. doi: 10.1107/S1600536808022733 (PMC2962198; doi:10.1107/S1600536808022733)
Supplement: Supplementary file 2 [file e-64-o1581-Isup2.hkl]

# 
# h,k,l, Fc-squared, Fo-squared, sigma(Fo-squared) and status flag 
# 
data_I
_shelx_title ' E29 P21/C' 
_shelx_refln_list_code          4 
_shelx_F_calc_maximum      160.96 
_exptl_crystal_F_000       480.00 
_reflns_d_resolution_high  0.8000 
 
loop_ 
 _symmetry_equiv_pos_as_xyz 
 'x, y, z' 
 '-x, y+1/2, -z+1/2' 
 '-x, -y, -z' 
 'x, -y-1/2, z-1/2' 
 
_cell_length_a    11.6900 
_cell_length_b     9.6700 
_cell_length_c    11.4780 
_cell_angle_alpha  90.000 
_cell_angle_beta  104.500 
_cell_angle_gamma  90.000 
 
_shelx_F_squared_multiplier     1.000 
 
loop_ 
 _refln_index_h 
 _refln_index_k 
 _refln_index_l 
 _refln_F_squared_calc 
 _refln_F_squared_meas 
 _refln_F_squared_sigma 
 _refln_observed_status 
   3   0   0     2258.37     2309.64     29.00 o 
   4   0   0      361.87      353.10      3.04 o 
   5   0   0      264.61      253.00      2.29 o 
   6   0   0      216.18      223.13      1.17 o 
   7   0   0        0.29        0.36      0.36 o 
   8   0   0       31.46       36.60      1.54 o 
   9   0   0      350.41      349.66      4.04 o 
  10   0   0       71.34       75.08      2.71 o 
  11   0   0      312.52      368.87      4.82 o 
  12   0   0       17.01       20.76      2.28 o 
  13   0   0        0.09        0.64     10.94 o 
   2   1   0      720.27      696.05     19.63 o 
   3   1   0      411.46      374.39      1.99 o 
   4   1   0      168.11      182.13      1.29 o 
   5   1   0       86.81       91.50      0.76 o 
   6   1   0        0.02        0.06      0.25 o 
   7   1   0       41.94       48.70      0.72 o 
   8   1   0       18.27       18.48      0.97 o 
   9   1   0       16.69       18.75      1.28 o 
  10   1   0       22.98       21.78      1.40 o 
  11   1   0      221.79      240.89      6.37 o 
  12   1   0        2.43        5.37      1.62 o 
  13   1   0        0.25       -0.77      1.66 o 
   0   2   0    11888.69    10719.97    167.61 o 
   1   2   0       14.09       10.22      0.38 o 
   2   2   0      133.18      121.09      1.25 o 
   3   2   0       48.16       45.08      0.35 o 
   4   2   0      316.47      338.13      1.47 o 
   5   2   0      616.83      666.51      3.41 o 
   6   2   0        0.38       -0.15      0.15 o 
   7   2   0      112.16      116.57      1.09 o 
   8   2   0        6.02        3.97      0.63 o 
   9   2   0        6.02        4.98      1.04 o 
  10   2   0       36.66       35.10      1.58 o 
  11   2   0       68.48       75.90      2.62 o 
  12   2   0        1.22        0.49      2.27 o 
  13   2   0        0.00        0.35      2.63 o 
   1   3   0      454.51      448.63      1.42 o 
   2   3   0       32.59       22.36      0.26 o 
   3   3   0        0.08        0.39      0.21 o 
   4   3   0     1589.18     1744.87     13.43 o 
   5   3   0        4.76        7.06      0.56 o 
   6   3   0      401.95      398.06      2.74 o 
   7   3   0        0.02        0.57      0.57 o 
   8   3   0        0.74        0.59      0.86 o 
   9   3   0       28.13       26.82      2.20 o 
  10   3   0       47.40       43.50      1.50 o 
  11   3   0       22.91       19.85      1.37 o 
  12   3   0        5.89        6.62      1.66 o 
  13   3   0        0.30       -0.95      1.39 o 
   0   4   0      164.73      146.06      0.79 o 
   1   4   0       64.05       66.41      0.41 o 
   2   4   0        0.06       -0.08      0.14 o 
   3   4   0       50.13       54.03      0.60 o 
   4   4   0      550.88      538.61      4.93 o 
   5   4   0      126.99      134.73      1.10 o 
   6   4   0       30.19       32.98      0.71 o 
   7   4   0      234.55      248.67      1.73 o 
   8   4   0       16.28       14.33      0.84 o 
   9   4   0        0.12       -0.16      0.19 o 
  10   4   0        1.31        0.56      1.37 o 
  11   4   0        0.00       -0.93      0.93 o 
  12   4   0        2.39        1.57      1.93 o 
  13   4   0        1.10       -1.77      2.38 o 
   1   5   0       40.10       52.62      0.53 o 
   2   5   0      280.75      264.04      1.30 o 
   3   5   0       28.73       30.20      0.58 o 
   4   5   0        2.06        1.87      0.30 o 
   5   5   0       51.37       62.80      0.93 o 
   6   5   0       38.78       41.68      0.80 o 
   7   5   0        4.63        4.34      0.69 o 
   8   5   0        0.97        1.00      0.86 o 
   9   5   0       25.82       19.05      0.98 o 
  10   5   0        0.38       -1.24      1.27 o 
  11   5   0        3.04        1.61      1.80 o 
  12   5   0        1.00       -0.40      1.68 o 
   0   6   0      272.62      258.77      1.17 o 
   1   6   0       24.18       28.61      0.57 o 
   2   6   0      216.69      241.02      1.83 o 
   3   6   0        4.67        5.39      0.35 o 
   4   6   0        0.05       -0.35      0.35 o 
   5   6   0       13.17       10.64      0.58 o 
   6   6   0        5.70        5.30      0.65 o 
   7   6   0       15.42       10.73      0.72 o 
   8   6   0        8.51        8.05      0.85 o 
   9   6   0        6.38        5.99      1.11 o 
  10   6   0        0.00        0.02      0.36 o 
  11   6   0        0.14        0.48      1.92 o 
  12   6   0        0.06        1.61      3.30 o 
   1   7   0       16.53       20.67      0.56 o 
   2   7   0       78.50       70.34      0.75 o 
   3   7   0      105.82      104.74      1.58 o 
   4   7   0        4.54        7.48      0.62 o 
   5   7   0       16.80       18.79      0.96 o 
   6   7   0        0.11       -0.31      0.93 o 
   7   7   0        8.76        4.35      1.10 o 
   8   7   0        2.08        2.08      1.52 o 
   9   7   0       18.68       21.21      3.00 o 
  10   7   0        0.01        0.86      1.59 o 
  11   7   0        0.15       -0.57      1.03 o 
   0   8   0       67.31       77.16      1.26 o 
   1   8   0       10.40       10.56      0.64 o 
   2   8   0       37.59       40.27      0.98 o 
   3   8   0       26.37       31.14      1.69 o 
   4   8   0        8.98        9.93      0.77 o 
   5   8   0        5.68        6.35      1.21 o 
   6   8   0        0.01       -0.62      0.62 o 
   7   8   0        1.44       -0.16      1.02 o 
   8   8   0       20.18       21.24      2.36 o 
   9   8   0        0.00       -0.71      1.22 o 
  10   8   0        6.09        8.39      2.03 o 
   1   9   0       46.38       50.73      1.04 o 
   2   9   0       66.97       74.82      1.87 o 
   3   9   0        7.36        5.88      0.92 o 
   4   9   0        9.31        9.45      1.06 o 
   5   9   0        0.42       -0.68      1.10 o 
   6   9   0        0.27       -0.80      0.80 o 
   7   9   0        1.52       -0.15      0.68 o 
   8   9   0        0.18        0.14      1.98 o 
   9   9   0        5.52        5.56      2.23 o 
   0  10   0       94.64      103.13      2.74 o 
   1  10   0        0.64        2.07      1.14 o 
   2  10   0       14.26       13.92      0.96 o 
   3  10   0       16.54       16.25      1.02 o 
   4  10   0        3.13        1.80      1.99 o 
   5  10   0        0.74        1.66      1.47 o 
   6  10   0        0.06       -0.71      1.32 o 
   7  10   0        0.47       -1.50      1.78 o 
   1  11   0        0.73       -1.25      1.25 o 
   2  11   0        1.60        0.00      0.73 o 
   3  11   0        2.66        1.60      1.52 o 
   4  11   0        3.87        5.14      1.75 o 
   5  11   0        0.02       -0.60      1.12 o 
   0  12   0        0.75        0.39      7.95 o 
   1  12   0        0.08       -1.16      1.16 o 
 -13   1   1        1.24        2.30      2.73 o 
 -12   1   1       16.30       21.90      1.47 o 
 -11   1   1       10.66        9.27      1.46 o 
 -10   1   1       13.08        9.53      1.68 o 
  -9   1   1       24.40       22.15      1.14 o 
  -8   1   1       33.82       36.07      0.73 o 
  -7   1   1       79.30       77.87      1.55 o 
  -6   1   1       70.77       67.77      0.45 o 
  -5   1   1      275.64      319.20      1.36 o 
  -4   1   1      104.18      123.87      2.65 o 
  -3   1   1       53.37       56.00      1.21 o 
  -2   1   1     2507.66     2473.56      4.33 o 
  -1   1   1       10.34        1.93      0.60 o 
   0   1   1       15.42        0.24      0.17 o 
   2   1   1      593.03      616.66      4.26 o 
   3   1   1        0.28        0.29      0.26 o 
   4   1   1      168.73      146.95      1.52 o 
   5   1   1      331.77      329.72      2.55 o 
   6   1   1      102.04      112.37      1.35 o 
   7   1   1       70.79       70.17      1.23 o 
   8   1   1       11.73        8.23      1.07 o 
   9   1   1       38.18       45.78      2.27 o 
  10   1   1       87.89      102.72      2.81 o 
  11   1   1        0.05        1.94      1.38 o 
  12   1   1        0.11       -0.80      0.80 o 
  13   1   1        0.01        0.85      2.14 o 
 -13   2   1        0.83        0.52      2.30 o 
 -12   2   1        7.21       12.78      2.26 o 
 -11   2   1       69.36       77.76      1.92 o 
 -10   2   1        1.80       -1.43      2.56 o 
  -9   2   1       22.63       17.95      1.18 o 
  -8   2   1       20.48       21.61      0.74 o 
  -7   2   1        0.16        0.08      0.41 o 
  -6   2   1        0.38       -0.22      0.22 o 
  -5   2   1       61.50       70.24      0.94 o 
  -4   2   1     2580.31     2552.29     11.00 o 
  -3   2   1      263.13      274.86      3.50 o 
  -2   2   1     3345.13     3382.82     40.27 o 
  -1   2   1      660.85      675.84      4.26 o 
   0   2   1     5362.96     5524.62     17.17 o 
   1   2   1     1190.80     1221.58      3.41 o 
   2   2   1       15.66       12.18      0.35 o 
   3   2   1     1194.62     1160.90      5.05 o 
   4   2   1      400.96      421.70      3.35 o 
   5   2   1      116.74      123.76      2.01 o 
   6   2   1      275.04      264.93      1.58 o 
   7   2   1      119.57      113.24      1.15 o 
   8   2   1        5.53        6.37      0.67 o 
   9   2   1      247.49      263.13      7.91 o 
  10   2   1        7.95       15.23      2.29 o 
  11   2   1        0.14       -0.36      1.15 o 
  12   2   1        0.18       -0.71      1.25 o 
  13   2   1        1.62        1.42      1.93 o 
 -13   3   1        4.54        5.97      2.10 o 
 -12   3   1        0.00        2.62      1.83 o 
 -11   3   1        7.91        9.29      1.46 o 
 -10   3   1        0.85        1.43      1.25 o 
  -9   3   1        5.36        4.67      0.75 o 
  -8   3   1      156.78      155.85      2.72 o 
  -7   3   1       45.77       46.89      0.89 o 
  -6   3   1       21.32       13.76      0.58 o 
  -5   3   1      738.70      867.08      8.13 o 
  -4   3   1        3.79        3.54      0.48 o 
  -3   3   1      221.74      215.68      2.38 o 
  -2   3   1     1142.77     1211.06      5.05 o 
  -1   3   1        0.26        0.29      0.18 o 
   0   3   1      591.80      525.45      3.05 o 
   1   3   1      348.15      380.43      0.91 o 
   2   3   1      738.58      788.26      4.62 o 
   3   3   1        0.02        0.08      0.20 o 
   4   3   1      399.21      439.39      3.17 o 
   5   3   1       50.67       49.50      1.29 o 
   6   3   1       57.02       58.23      0.79 o 
   7   3   1       47.69       53.07      0.85 o 
   8   3   1        3.78        2.31      0.77 o 
   9   3   1        1.95        0.77      2.05 o 
  10   3   1        4.89        4.09      2.52 o 
  11   3   1        0.03       -0.66      0.93 o 
  12   3   1        0.47        1.08      1.80 o 
  13   3   1        9.87       11.87      1.92 o 
 -13   4   1        2.35        2.03      2.07 o 
 -12   4   1        0.31        0.99      1.88 o 
 -11   4   1        2.31        3.10      1.52 o 
 -10   4   1        0.89       -0.41      1.30 o 
  -9   4   1      100.09       94.25      1.53 o 
  -8   4   1        2.19        2.10      0.73 o 
  -7   4   1       23.60       20.10      0.80 o 
  -6   4   1      142.37      152.66      2.50 o 
  -5   4   1       12.43       19.14      0.57 o 
  -4   4   1      221.54      242.73      1.83 o 
  -3   4   1       17.71       16.39      0.33 o 
  -2   4   1      115.93      128.28      0.57 o 
  -1   4   1       31.81       22.95      0.35 o 
   0   4   1      667.52      704.70      3.83 o 
   1   4   1       14.43        8.33      0.23 o 
   2   4   1     1605.25     1790.13      2.90 o 
   3   4   1      368.54      379.26      2.10 o 
   4   4   1        2.97        2.92      0.20 o 
   5   4   1      126.46      146.91      2.74 o 
   6   4   1        9.56        8.87      0.66 o 
   7   4   1       19.32       16.63      0.73 o 
   8   4   1        2.74        1.34      0.93 o 
   9   4   1        0.62       -0.47      0.77 o 
  10   4   1        0.33       -0.60      1.14 o 
  11   4   1        2.43        4.22      1.67 o 
  12   4   1        0.35       -0.85      1.81 o 
  13   4   1        0.01       -1.93      1.93 o 
 -13   5   1        0.16       -0.20      0.42 o 
 -12   5   1        1.36        0.76      1.96 o 
 -11   5   1        2.51        3.25      1.80 o 
 -10   5   1        0.00       -0.03      0.38 o 
  -9   5   1        1.50        0.03      0.19 o 
  -8   5   1       41.67       30.16      1.35 o 
  -7   5   1        3.49        3.52      0.68 o 
  -6   5   1       43.69       49.62      1.02 o 
  -5   5   1       14.74       14.99      0.58 o 
  -4   5   1       35.02       36.11      0.68 o 
  -3   5   1       67.71       70.36      0.70 o 
  -2   5   1      439.12      422.34      2.40 o 
  -1   5   1        6.82        2.67      0.25 o 
   0   5   1       31.44       47.51      0.46 o 
   1   5   1        6.38        9.04      0.35 o 
   2   5   1      104.73      119.70      1.19 o 
   3   5   1      647.66      680.50      3.66 o 
   4   5   1        9.63       11.48      0.38 o 
   5   5   1       52.29       55.01      0.80 o 
   6   5   1       55.83       59.40      1.10 o 
   7   5   1       85.38       81.79      1.11 o 
   8   5   1        7.91        7.06      0.80 o 
   9   5   1        9.65        8.65      0.96 o 
  10   5   1        0.96       -0.21      0.21 o 
  11   5   1        2.36        0.87      2.47 o 
  12   5   1        3.56        4.58      2.16 o 
 -12   6   1        0.03       -0.19      0.26 o 
 -11   6   1        3.68        2.73      1.55 o 
 -10   6   1        0.15       -0.87      0.87 o 
  -9   6   1       42.68       35.45      1.02 o 
  -8   6   1        0.23        0.32      0.47 o 
  -7   6   1        3.40        2.13      0.92 o 
  -6   6   1        0.28       -0.54      0.54 o 
  -5   6   1        0.19       -0.33      0.33 o 
  -4   6   1       61.12       67.43      0.63 o 
  -3   6   1       14.19       10.05      0.37 o 
  -2   6   1      144.64      176.25      1.43 o 
  -1   6   1        2.54        3.28      0.30 o 
   0   6   1      154.87      161.33      1.11 o 
   1   6   1       37.59       31.34      0.43 o 
   2   6   1      302.84      363.40      2.21 o 
   3   6   1       45.34       38.16      0.56 o 
   4   6   1        9.42       11.61      0.44 o 
   5   6   1        9.77        9.85      0.56 o 
   6   6   1       12.29        9.10      0.68 o 
   7   6   1       17.16       13.33      0.84 o 
   8   6   1        0.57       -0.13      0.66 o 
   9   6   1        7.34        5.32      1.25 o 
  10   6   1        0.12       -0.79      1.58 o 
  11   6   1        7.64       10.65      2.71 o 
 -11   7   1        1.61        1.56      2.98 o 
 -10   7   1        1.72        2.33      1.77 o 
  -9   7   1        0.78        0.41      0.95 o 
  -8   7   1       16.76       15.84      1.47 o 
  -7   7   1        4.60        2.56      1.21 o 
  -6   7   1        1.22       -0.21      0.39 o 
  -5   7   1        7.15        8.17      1.49 o 
  -4   7   1       58.26       57.42      1.39 o 
  -3   7   1        0.87        0.30      0.46 o 
  -2   7   1       60.27       63.31      0.84 o 
  -1   7   1        0.26       -0.07      0.08 o 
   0   7   1        0.18       -0.05      0.20 o 
   1   7   1        1.52        1.75      0.47 o 
   2   7   1       91.56      100.75      1.45 o 
   3   7   1       17.92       17.47      0.63 o 
   4   7   1        0.06       -0.17      0.43 o 
   5   7   1        7.31        7.56      0.68 o 
   6   7   1        0.36       -0.58      0.58 o 
   7   7   1        0.29       -0.62      0.62 o 
   8   7   1        3.90        5.66      1.31 o 
   9   7   1        9.30        7.98      1.23 o 
  10   7   1        2.65        3.43      1.96 o 
  11   7   1        2.67        3.59      3.13 o 
 -10   8   1        1.28        2.67      2.01 o 
  -9   8   1        0.60       -1.05      1.42 o 
  -8   8   1        0.49       -0.69      1.07 o 
  -7   8   1        4.83        4.68      1.40 o 
  -6   8   1        4.18        1.73      1.42 o 
  -5   8   1       35.22       36.00      1.21 o 
  -4   8   1      123.31      137.61      3.95 o 
  -3   8   1       67.27       70.37      2.95 o 
  -2   8   1      281.17      299.91      2.33 o 
  -1   8   1        5.36        7.61      0.61 o 
   0   8   1        0.49        0.05      0.32 o 
   1   8   1       21.51       24.19      0.69 o 
   2   8   1       19.68       17.40      0.74 o 
   3   8   1        1.28       -0.10      0.26 o 
   4   8   1        0.18       -0.56      1.03 o 
   5   8   1        1.32        1.11      1.09 o 
   6   8   1        1.95        1.29      1.43 o 
   7   8   1       35.72       36.76      1.43 o 
   8   8   1        1.83        3.34      1.45 o 
   9   8   1       21.22       26.12      3.10 o 
  10   8   1        0.71       -0.30      7.03 o 
  -9   9   1        5.82        7.57      2.10 o 
  -8   9   1        1.60        2.03      2.04 o 
  -7   9   1        1.41       -0.19      0.67 o 
  -6   9   1        0.28       -1.03      1.03 o 
  -5   9   1        0.04       -1.08      1.08 o 
  -4   9   1       14.84       13.94      1.14 o 
  -3   9   1       45.15       48.85      1.10 o 
  -2   9   1        0.13        0.31      0.35 o 
  -1   9   1       22.23       21.65      0.81 o 
   0   9   1       91.31      112.58      1.17 o 
   1   9   1        2.88        1.99      0.84 o 
   2   9   1       19.42       19.34      0.89 o 
   3   9   1       12.21       10.14      0.85 o 
   4   9   1        1.76       -1.10      1.10 o 
   5   9   1        2.06       -0.03      1.52 o 
   6   9   1        4.65        3.96      1.45 o 
   7   9   1        0.89        1.64      1.45 o 
   8   9   1        2.18        5.70      1.75 o 
   9   9   1        3.26        2.00      2.62 o 
  -8  10   1        1.38        2.85      2.66 o 
  -7  10   1        0.35       -0.42      1.55 o 
  -6  10   1        3.48        3.88      1.85 o 
  -5  10   1        0.14       -0.32      0.44 o 
  -4  10   1        0.00        0.04      1.04 o 
  -3  10   1        0.26        0.06      0.75 o 
  -2  10   1       67.56       78.49      1.57 o 
  -1  10   1       31.87       37.06      1.26 o 
   0  10   1       20.72       18.74      1.09 o 
   1  10   1       58.15       70.22      1.30 o 
   2  10   1        5.00        5.33      1.00 o 
   3  10   1        1.80        2.15      1.37 o 
   4  10   1        6.14        3.86      1.37 o 
   5  10   1        0.28        0.28      1.50 o 
   6  10   1        4.21        3.63      1.62 o 
   7  10   1        9.65       11.32      1.81 o 
  -5  11   1        2.24        0.86      1.98 o 
  -4  11   1        0.29       -1.04      1.17 o 
  -3  11   1        1.56        0.28      1.61 o 
  -2  11   1        6.46        3.67      1.22 o 
  -1  11   1        6.59        6.91      1.53 o 
   0  11   1       18.96       24.74      1.49 o 
   1  11   1        2.07        0.40      0.80 o 
   2  11   1        0.29       -0.12      1.09 o 
   3  11   1        0.07       -1.01      1.16 o 
   4  11   1        0.00       -0.83      1.78 o 
   5  11   1        1.75        1.58      1.85 o 
  -1  12   1        0.14       -0.27      1.82 o 
   0  12   1        5.44        4.19      1.81 o 
   1  12   1        0.97        1.55      1.91 o 
 -13   0   2       85.75       83.58      3.11 o 
 -12   0   2        0.14        1.08      2.40 o 
 -11   0   2        3.44       -0.45      0.45 o 
 -10   0   2       16.46       15.85      1.94 o 
  -9   0   2        0.03       -0.60      1.28 o 
  -8   0   2       99.49      104.73      2.33 o 
  -7   0   2      595.83      652.65     10.87 o 
  -6   0   2      624.19      625.69      4.20 o 
  -5   0   2      335.05      311.95      2.75 o 
  -4   0   2        9.26       12.24      0.81 o 
  -3   0   2     2264.70     2554.47      5.97 o 
  -2   0   2     2052.60     2069.36     10.73 o 
  -1   0   2     5235.87     3316.60      6.32 o 
   0   0   2      349.98      214.56      2.16 o 
   1   0   2      170.57      173.37      1.04 o 
   2   0   2      774.68      775.68     21.03 o 
   3   0   2      228.42      204.55      2.58 o 
   4   0   2       55.57       65.71      1.01 o 
   5   0   2     1903.23     2072.16     28.69 o 
   6   0   2        6.28        6.15      0.64 o 
   7   0   2       52.64       61.71      1.80 o 
   8   0   2        0.44        0.75      1.31 o 
   9   0   2       58.07       58.21      2.24 o 
  10   0   2       15.60       15.28      1.94 o 
  11   0   2        2.57        1.70      2.23 o 
  12   0   2        3.30        3.60      2.09 o 
  13   0   2        0.61        2.70      2.99 o 
 -14   1   2        1.90        0.38      2.06 o 
 -13   1   2        4.20        9.21      1.81 o 
 -12   1   2       72.42       77.66      2.91 o 
 -11   1   2       12.91        7.15      1.37 o 
 -10   1   2        0.05       -1.69      1.69 o 
  -9   1   2        6.37        4.51      1.04 o 
  -8   1   2        1.36        0.35      0.62 o 
  -7   1   2       13.88       18.54      1.27 o 
  -6   1   2      338.00      384.20      8.15 o 
  -5   1   2       99.44       93.46      2.52 o 
  -4   1   2       82.42       79.78      1.00 o 
  -3   1   2       35.38       37.06      0.52 o 
  -2   1   2    25907.01    29319.62    112.00 o 
  -1   1   2       13.35       16.54      0.52 o 
   0   1   2     2875.55     2524.70     44.09 o 
   1   1   2      122.31      122.72      3.07 o 
   2   1   2     1125.50     1175.27      4.70 o 
   3   1   2        2.60        3.03      0.26 o 
   4   1   2     1167.32     1253.13      2.34 o 
   5   1   2       95.18       93.79      0.94 o 
   6   1   2        0.55        0.13      0.82 o 
   7   1   2      152.35      151.96      1.36 o 
   8   1   2        3.75        3.96      1.04 o 
   9   1   2      689.82      739.88      4.15 o 
  10   1   2       45.40       38.09      1.42 o 
  11   1   2       17.35       17.39      1.44 o 
  12   1   2        0.00       -0.16      0.91 o 
  13   1   2        2.00        2.30      1.96 o 
 -14   2   2        0.02       -1.94      2.40 o 
 -13   2   2       45.88       45.46      1.93 o 
 -12   2   2        2.49        5.94      2.02 o 
 -11   2   2       33.88       33.03      2.56 o 
 -10   2   2        0.12       -0.82      0.82 o 
  -9   2   2        0.05        0.72      1.11 o 
  -8   2   2       57.47       55.65      0.96 o 
  -7   2   2        7.58        9.35      0.60 o 
  -6   2   2     1204.64     1260.11      3.86 o 
  -5   2   2      158.22      154.00      3.34 o 
  -4   2   2       15.11       20.05      0.57 o 
  -3   2   2      173.88      155.49      1.83 o 
  -2   2   2    18916.56    20260.32    306.19 o 
  -1   2   2     2061.64     2053.38      3.04 o 
   0   2   2      587.47      518.48      8.70 o 
   1   2   2     1080.54     1007.11     11.67 o 
   2   2   2        6.43        8.20      0.41 o 
   3   2   2      283.74      286.57      2.25 o 
   4   2   2        0.66        2.06      0.46 o 
   5   2   2      608.40      674.11      3.08 o 
   6   2   2        9.26        7.79      0.90 o 
   7   2   2       80.25       74.41      1.17 o 
   8   2   2       35.66       36.16      1.09 o 
   9   2   2        5.70        6.80      1.33 o 
  10   2   2        1.21       -1.05      1.97 o 
  11   2   2        0.22       -0.58      0.65 o 
  12   2   2        0.00       -0.60      1.28 o 
  13   2   2        1.02        1.55      2.65 o 
 -14   3   2        0.00        0.81      3.39 o 
 -13   3   2       12.39       13.68      1.97 o 
 -12   3   2        9.16       10.75      1.68 o 
 -11   3   2        1.20        0.26      0.64 o 
 -10   3   2        2.79        0.75      1.39 o 
  -9   3   2       48.99       48.59      1.06 o 
  -8   3   2        8.53        9.03      0.85 o 
  -7   3   2       98.50      103.99      1.47 o 
  -6   3   2      102.64      107.06      1.08 o 
  -5   3   2        0.16       -0.25      0.25 o 
  -4   3   2       34.30       33.70      0.77 o 
  -3   3   2      321.82      343.01      3.33 o 
  -2   3   2        3.49        6.83      0.44 o 
  -1   3   2     1934.80     1892.46     10.75 o 
   0   3   2       39.32       36.92      0.52 o 
   1   3   2        6.75        4.58      0.25 o 
   2   3   2       67.86       67.96      1.05 o 
   3   3   2      198.15      224.03      2.52 o 
   4   3   2        0.34        0.14      0.15 o 
   5   3   2      290.55      289.82      1.44 o 
   6   3   2      116.78      122.76      1.16 o 
   7   3   2       40.45       45.56      1.29 o 
   8   3   2        0.10       -0.56      0.56 o 
   9   3   2      166.95      170.83      4.53 o 
  10   3   2        4.07        2.51      1.19 o 
  11   3   2        0.16       -0.05      0.34 o 
  12   3   2        3.47        2.44      1.93 o 
  13   3   2        0.05       -1.68      1.68 o 
 -13   4   2        5.17        4.55      2.31 o 
 -12   4   2        0.58        2.30      1.70 o 
 -11   4   2       24.46       22.55      1.52 o 
 -10   4   2        0.08       -0.09      0.16 o 
  -9   4   2        1.80        1.53      0.83 o 
  -8   4   2       44.79       44.03      1.01 o 
  -7   4   2        7.25        9.17      0.65 o 
  -6   4   2       41.36       50.73      0.80 o 
  -5   4   2       14.62       13.39      0.70 o 
  -4   4   2        8.90        4.09      0.41 o 
  -3   4   2       62.90       63.37      1.20 o 
  -2   4   2     1521.73     1646.84      6.97 o 
  -1   4   2       36.40       29.59      0.57 o 
   0   4   2      861.20      792.09      3.32 o 
   1   4   2        8.63        5.26      0.25 o 
   2   4   2       60.07       60.57      0.62 o 
   3   4   2      227.47      256.64      1.86 o 
   4   4   2      213.72      219.34      1.68 o 
   5   4   2        6.20        5.93      0.34 o 
   6   4   2        5.83        6.93      0.62 o 
   7   4   2       19.06       17.77      0.76 o 
   8   4   2       53.94       48.39      1.22 o 
   9   4   2       20.73       27.80      1.13 o 
  10   4   2        0.00       -0.82      0.91 o 
  11   4   2        4.34        5.73      1.52 o 
  12   4   2        0.67        0.46      1.33 o 
 -13   5   2        2.03       -0.55      1.62 o 
 -12   5   2        2.46        2.91      1.83 o 
 -11   5   2        0.29       -1.09      1.09 o 
 -10   5   2        1.39        1.81      0.89 o 
  -9   5   2        0.03        0.79      0.72 o 
  -8   5   2       15.34       15.12      0.78 o 
  -7   5   2       11.66       12.38      0.72 o 
  -6   5   2       49.47       55.16      1.05 o 
  -5   5   2       34.89       32.04      1.02 o 
  -4   5   2      177.25      175.53      2.17 o 
  -3   5   2       11.47       11.41      0.43 o 
  -2   5   2       33.58       28.01      0.29 o 
  -1   5   2       19.77       26.45      0.39 o 
   0   5   2       41.73       48.09      0.60 o 
   1   5   2       26.09       30.45      0.51 o 
   2   5   2      357.84      359.33      1.88 o 
   3   5   2        5.02        6.29      0.37 o 
   4   5   2       12.50       10.13      0.51 o 
   5   5   2        5.35        4.62      0.59 o 
   6   5   2       23.69       19.71      0.89 o 
   7   5   2       30.56       30.17      1.40 o 
   8   5   2       19.42       15.13      0.83 o 
   9   5   2        8.93        7.97      1.09 o 
  10   5   2        1.25        0.70      1.45 o 
  11   5   2        0.08       -0.57      2.28 o 
  12   5   2        0.39        0.14      2.19 o 
 -12   6   2        0.17       -0.70      2.46 o 
 -11   6   2        4.90        3.25      1.51 o 
 -10   6   2        3.42        3.31      1.05 o 
  -9   6   2       33.98       33.45      1.02 o 
  -8   6   2       13.58       14.05      0.87 o 
  -7   6   2       13.10       11.92      1.07 o 
  -6   6   2        6.65        4.72      0.68 o 
  -5   6   2      135.95      133.61      3.17 o 
  -4   6   2       36.30       36.01      0.81 o 
  -3   6   2       34.61       24.77      0.69 o 
  -2   6   2       46.44       40.20      0.59 o 
  -1   6   2       21.83       28.94      0.44 o 
   0   6   2       48.80       48.29      0.57 o 
   1   6   2        9.73       13.15      0.46 o 
   2   6   2      179.29      179.60      1.48 o 
   3   6   2      156.77      170.74      2.19 o 
   4   6   2        0.43        0.31      0.40 o 
   5   6   2       25.93       28.06      0.76 o 
   6   6   2       16.70       17.47      0.98 o 
   7   6   2       53.17       51.72      1.26 o 
   8   6   2       13.03       13.41      1.34 o 
   9   6   2        2.16        1.75      1.53 o 
  10   6   2        1.92        1.54      2.38 o 
  11   6   2        0.49        1.33      2.66 o 
 -11   7   2        0.17       -0.04      0.27 o 
 -10   7   2        2.34        1.26      1.34 o 
  -9   7   2        2.98        3.24      1.87 o 
  -8   7   2       15.12       14.84      1.17 o 
  -7   7   2        0.83        0.14      0.65 o 
  -6   7   2        5.61        3.16      1.04 o 
  -5   7   2        0.55       -0.74      1.37 o 
  -4   7   2      401.97      377.37      2.14 o 
  -3   7   2        1.22        1.57      0.71 o 
  -2   7   2        4.54        3.92      0.53 o 
  -1   7   2       25.96       25.08      0.53 o 
   0   7   2       13.66       13.88      0.51 o 
   1   7   2        0.99        0.51      0.34 o 
   2   7   2       19.31       18.92      0.61 o 
   3   7   2        6.75        5.57      0.57 o 
   4   7   2        0.39       -0.09      0.44 o 
   5   7   2        6.73        6.53      0.74 o 
   6   7   2       17.73       17.39      1.06 o 
   7   7   2       44.14       51.33      1.15 o 
   8   7   2       10.97        9.45      1.10 o 
   9   7   2        0.02       -0.60      0.97 o 
  10   7   2        1.06        0.73      2.41 o 
 -10   8   2        0.23       -0.27      1.51 o 
  -9   8   2        1.09       -0.95      2.69 o 
  -8   8   2        0.01       -1.55      1.55 o 
  -7   8   2        0.18       -0.98      0.98 o 
  -6   8   2        3.15        2.29      1.69 o 
  -5   8   2       48.62       44.68      1.65 o 
  -4   8   2       54.02       53.34      1.68 o 
  -3   8   2       69.47       77.45      2.46 o 
  -2   8   2       11.04       10.97      0.74 o 
  -1   8   2       18.24       21.63      0.82 o 
   0   8   2        7.23        5.41      0.64 o 
   1   8   2        1.95        0.10      0.40 o 
   2   8   2        3.31        2.91      0.67 o 
   3   8   2        7.29        7.28      0.68 o 
   4   8   2        0.09       -0.60      0.72 o 
   5   8   2        3.32        2.63      0.96 o 
   6   8   2        6.96        8.05      1.04 o 
   7   8   2       46.91       56.05      1.56 o 
   8   8   2        0.11        2.05      1.36 o 
   9   8   2        0.15       -0.87      1.12 o 
  -9   9   2        0.69       -0.08      0.79 o 
  -8   9   2        0.00       -1.41      1.41 o 
  -7   9   2        1.13       -0.76      0.76 o 
  -6   9   2        4.96        3.48      1.36 o 
  -5   9   2        1.66       -0.48      0.48 o 
  -4   9   2        7.60        7.97      1.31 o 
  -3   9   2        2.21        2.05      1.66 o 
  -2   9   2       73.65       84.08      1.66 o 
  -1   9   2        1.76        0.56      0.57 o 
   0   9   2        8.85        8.67      0.78 o 
   1   9   2       15.02       12.28      0.87 o 
   2   9   2        3.63        1.80      0.89 o 
   3   9   2       10.27        8.40      0.85 o 
   4   9   2        8.08        9.48      1.25 o 
   5   9   2        7.40        5.87      1.24 o 
   6   9   2       37.22       40.28      1.77 o 
   7   9   2        2.86        4.24      1.44 o 
   8   9   2        2.66        3.18      1.74 o 
  -8  10   2        0.03       -1.86      2.23 o 
  -7  10   2        1.74        2.30      1.73 o 
  -6  10   2        0.70       -0.29      2.21 o 
  -5  10   2        0.55       -1.20      1.34 o 
  -4  10   2        1.00       -0.35      0.58 o 
  -3  10   2       11.32       10.91      3.15 o 
  -2  10   2        0.01       -0.03      2.62 o 
  -1  10   2        4.17        4.57      0.98 o 
   0  10   2        2.96       -0.17      0.38 o 
   1  10   2       25.42       26.92      1.15 o 
   2  10   2        4.09        4.31      1.02 o 
   3  10   2        0.38       -0.39      1.32 o 
   4  10   2        0.75        1.32      1.37 o 
   5  10   2        3.94        3.27      1.56 o 
   6  10   2        0.13        1.05      1.50 o 
   7  10   2        0.12       -0.43      2.27 o 
  -5  11   2        0.01       -0.48      1.56 o 
  -4  11   2        0.04       -1.16      1.57 o 
  -3  11   2        0.00        0.56      1.60 o 
  -2  11   2        0.62       -0.99      1.26 o 
  -1  11   2        1.83       -0.13      1.64 o 
   0  11   2       30.09       33.20      1.30 o 
   1  11   2       17.50       19.04      1.26 o 
   2  11   2        3.45        3.17      1.67 o 
   3  11   2        2.35        2.85      1.65 o 
   4  11   2        0.48       -1.01      1.76 o 
   5  11   2        0.01       -0.94      7.53 o 
 -14   1   3        0.72        2.23      2.33 o 
 -13   1   3       17.86       24.83      1.83 o 
 -12   1   3        2.85        4.46      2.91 o 
 -11   1   3        5.37        3.55      1.81 o 
 -10   1   3        0.02       -0.77      0.77 o 
  -9   1   3       16.27       14.00      1.37 o 
  -8   1   3        0.31        0.95      0.59 o 
  -7   1   3        1.56        2.45      0.82 o 
  -6   1   3      306.38      279.78      4.35 o 
  -5   1   3       24.55       26.10      0.70 o 
  -4   1   3     1151.89     1182.97      2.83 o 
  -3   1   3      476.43      498.97      2.85 o 
  -2   1   3     4315.14     4473.43     16.70 o 
  -1   1   3     2986.57     2989.13      5.49 o 
   0   1   3      492.94      516.82      1.32 o 
   1   1   3      119.60       94.95      2.26 o 
   2   1   3     1010.81     1000.84      9.33 o 
   3   1   3      495.60      518.99      3.19 o 
   4   1   3      165.37      164.77      2.85 o 
   5   1   3       30.61       39.54      1.05 o 
   6   1   3        0.00       -0.27      0.27 o 
   7   1   3      473.93      523.90      3.92 o 
   8   1   3       26.23       30.00      1.07 o 
   9   1   3        8.65        6.75      1.32 o 
  10   1   3        3.51        0.49      1.84 o 
  11   1   3        1.80        0.85      1.46 o 
  12   1   3        0.01       -0.75      1.88 o 
 -14   2   3        4.67        6.59      3.57 o 
 -13   2   3        1.13        2.19      1.93 o 
 -12   2   3        8.72        7.88      2.69 o 
 -11   2   3        1.44        0.63      1.21 o 
 -10   2   3        3.99        3.16      1.22 o 
  -9   2   3        6.38        5.57      0.73 o 
  -8   2   3       20.27       22.79      1.03 o 
  -7   2   3      229.37      272.15      5.42 o 
  -6   2   3        0.10       -0.29      0.29 o 
  -5   2   3        0.18       -0.24      0.24 o 
  -4   2   3     3412.96     3448.87     17.22 o 
  -3   2   3      341.09      396.81      2.97 o 
  -2   2   3     1360.18     1352.99      4.12 o 
  -1   2   3       35.29       26.06      0.53 o 
   0   2   3      167.25      191.56      1.10 o 
   1   2   3       22.55       23.29      1.01 o 
   2   2   3       12.27       19.88      0.65 o 
   3   2   3      245.24      230.10      4.57 o 
   4   2   3        2.05        3.14      0.25 o 
   5   2   3        3.11        2.00      0.64 o 
   6   2   3       38.99       39.77      0.85 o 
   7   2   3       23.98       27.47      1.17 o 
   8   2   3      171.86      179.97      1.74 o 
   9   2   3       10.84        7.90      1.99 o 
  10   2   3        0.61       -0.62      1.35 o 
  11   2   3        0.16        1.70      1.83 o 
  12   2   3        0.00       -0.64      1.47 o 
 -14   3   3        0.00        1.47      3.26 o 
 -13   3   3       13.67       16.80      2.09 o 
 -12   3   3        0.45       -1.05     22.89 o 
 -11   3   3       16.42       15.76      1.62 o 
 -10   3   3        3.99        2.35      1.26 o 
  -9   3   3        2.01        1.08      0.94 o 
  -8   3   3        4.34        3.01      0.72 o 
  -7   3   3       11.05        8.18      0.60 o 
  -6   3   3      138.09      126.56      1.80 o 
  -5   3   3       82.82      104.72      2.63 o 
  -4   3   3      402.63      351.36      3.64 o 
  -3   3   3      338.39      310.99      3.92 o 
  -2   3   3      871.20      893.91      3.77 o 
  -1   3   3      415.90      438.91      1.54 o 
   0   3   3      300.32      361.80      2.14 o 
   1   3   3       13.32       13.52      0.53 o 
   2   3   3        1.60        0.99      0.34 o 
   3   3   3       91.39      110.44      1.11 o 
   4   3   3        4.02        4.13      0.49 o 
   5   3   3      176.31      190.47      3.24 o 
   6   3   3        7.18        6.26      0.68 o 
   7   3   3      249.18      254.81      3.23 o 
   8   3   3       30.33       34.91      1.26 o 
   9   3   3        1.28        0.64      0.65 o 
  10   3   3        7.98        6.87      1.30 o 
  11   3   3        0.52        1.84      1.75 o 
  12   3   3        2.72        3.86      1.94 o 
 -13   4   3        4.09        4.67      1.98 o 
 -12   4   3        8.30        7.34      1.97 o 
 -11   4   3       11.06        9.19      2.03 o 
 -10   4   3       35.81       34.40      0.95 o 
  -9   4   3        5.92        4.92      0.79 o 
  -8   4   3        1.20       -0.23      0.38 o 
  -7   4   3        0.03       -0.44      0.44 o 
  -6   4   3       39.27       40.51      0.81 o 
  -5   4   3       52.68       46.03      0.84 o 
  -4   4   3      862.08      829.66     11.37 o 
  -3   4   3        0.48        1.96      0.35 o 
  -2   4   3       47.22       48.61      0.45 o 
  -1   4   3       10.67       13.30      0.46 o 
   0   4   3        1.25        0.53      0.40 o 
   1   4   3     1214.11     1207.17      5.55 o 
   2   4   3        2.03        0.64      0.37 o 
   3   4   3      140.66      143.16      1.78 o 
   4   4   3      158.23      160.86      3.11 o 
   5   4   3        0.51       -0.27      0.53 o 
   6   4   3        3.28        3.52      0.85 o 
   7   4   3      144.60      140.61      2.20 o 
   8   4   3        0.16        0.30      0.92 o 
   9   4   3       15.00       14.32      1.04 o 
  10   4   3       12.11       11.29      2.05 o 
  11   4   3        9.04       10.26      1.73 o 
  12   4   3        0.02        0.31      2.76 o 
 -13   5   3        1.42        2.21      1.97 o 
 -12   5   3        0.31       -0.16      1.26 o 
 -11   5   3       21.94       18.23      1.37 o 
 -10   5   3       19.33       20.38      0.97 o 
  -9   5   3        0.36       -0.16      0.36 o 
  -8   5   3       17.07       15.68      0.82 o 
  -7   5   3       12.96       13.13      1.00 o 
  -6   5   3       28.35       25.79      0.86 o 
  -5   5   3       23.28       21.43      0.69 o 
  -4   5   3      117.70      119.51      1.49 o 
  -3   5   3        5.70        6.85      0.40 o 
  -2   5   3        4.10        2.53      0.45 o 
  -1   5   3       27.18       29.36      0.55 o 
   0   5   3     1240.40     1431.96      4.02 o 
   1   5   3      237.31      248.93      1.99 o 
   2   5   3        0.09       -0.32      0.33 o 
   3   5   3        0.08       -0.23      0.23 o 
   4   5   3        0.04       -0.22      0.22 o 
   5   5   3        0.61        0.04      0.43 o 
   6   5   3        7.56        7.30      0.84 o 
   7   5   3       33.29       33.29      1.11 o 
   8   5   3       13.02       10.34      1.00 o 
   9   5   3        7.28        8.23      1.17 o 
  10   5   3        0.01       -0.29      0.43 o 
  11   5   3        6.33        6.49      2.87 o 
 -12   6   3        0.04       -0.49      1.93 o 
 -11   6   3        4.12        3.41      2.00 o 
 -10   6   3       11.95       11.70      1.23 o 
  -9   6   3        0.78        0.18      1.05 o 
  -8   6   3        5.72        5.66      1.08 o 
  -7   6   3       17.30       16.76      2.17 o 
  -6   6   3      115.03      121.72      1.60 o 
  -5   6   3       12.89       10.78      0.86 o 
  -4   6   3      313.48      283.75      2.06 o 
  -3   6   3        0.20       -0.60      0.60 o 
  -2   6   3       11.30       11.96      0.66 o 
  -1   6   3       13.06       13.35      0.58 o 
   0   6   3        2.57        1.84      0.55 o 
   1   6   3      241.38      255.44      2.78 o 
   2   6   3        1.53        2.49      0.50 o 
   3   6   3       24.87       25.15      0.77 o 
   4   6   3        1.10        1.01      0.56 o 
   5   6   3       14.74       16.65      1.14 o 
   6   6   3       20.79       25.22      1.13 o 
   7   6   3        8.49       11.28      1.30 o 
   8   6   3        1.70        2.22      1.37 o 
   9   6   3        0.01        0.12      2.11 o 
  10   6   3        3.70        4.25      1.90 o 
  11   6   3        3.04        4.39      3.07 o 
 -11   7   3        2.37        2.41      1.65 o 
 -10   7   3        0.89        0.80      1.70 o 
  -9   7   3        0.02       -0.23      1.17 o 
  -8   7   3        3.98        1.75      1.19 o 
  -7   7   3        0.43       -0.73      0.73 o 
  -6   7   3        9.53        9.45      1.06 o 
  -5   7   3       77.69       84.99      2.74 o 
  -4   7   3      248.82      252.92      2.03 o 
  -3   7   3       44.59       38.73      1.05 o 
  -2   7   3       10.80       10.07      0.91 o 
  -1   7   3        1.51        1.10      0.54 o 
   0   7   3        7.50       12.44      0.65 o 
   1   7   3       23.49       19.51      0.69 o 
   2   7   3        0.33       -0.30      0.30 o 
   3   7   3       13.01       14.59      0.62 o 
   4   7   3       11.77       11.42      0.73 o 
   5   7   3       41.91       41.78      1.37 o 
   6   7   3        3.22        5.87      1.49 o 
   7   7   3       96.63      113.32      3.73 o 
   8   7   3        2.11        2.12      1.70 o 
   9   7   3        4.56        5.65      1.83 o 
  10   7   3        0.28        0.70      2.08 o 
 -10   8   3        0.16       -0.52      1.21 o 
  -9   8   3        0.06       -0.79      0.81 o 
  -8   8   3        2.96        2.58      1.55 o 
  -7   8   3        0.30       -1.13      1.64 o 
  -6   8   3       19.56       17.06      1.47 o 
  -5   8   3       14.43       12.28      1.34 o 
  -4   8   3      113.29      127.02      2.35 o 
  -3   8   3       69.57       73.83      1.34 o 
  -2   8   3        0.31       -0.28      0.58 o 
  -1   8   3       13.88       13.64      0.72 o 
   0   8   3       23.43       24.31      0.89 o 
   1   8   3        0.00       -0.45      0.45 o 
   2   8   3       19.30       19.57      0.68 o 
   3   8   3        3.41        2.28      0.66 o 
   4   8   3        0.10        0.12      0.40 o 
   5   8   3       28.02       31.98      0.98 o 
   6   8   3        0.01        1.66      1.16 o 
   7   8   3        2.70        3.40      1.43 o 
   8   8   3        3.99        0.01      1.74 o 
   9   8   3        0.33       -0.26      1.40 o 
  -9   9   3        0.02       -0.12      1.97 o 
  -8   9   3        3.56        3.14      1.76 o 
  -7   9   3        0.39       -1.23      1.23 o 
  -6   9   3        0.57       -0.79      0.79 o 
  -5   9   3        0.08       -0.15      1.18 o 
  -4   9   3       90.61       89.74      5.85 o 
  -3   9   3        6.41        7.83      1.08 o 
  -2   9   3        0.84        1.68      1.05 o 
  -1   9   3       18.93       23.32      1.08 o 
   0   9   3        1.57       -0.37      0.46 o 
   1   9   3        0.21       -0.18      0.75 o 
   2   9   3        6.00        4.15      0.82 o 
   3   9   3        2.31        0.24      0.71 o 
   4   9   3       12.81       12.47      1.27 o 
   5   9   3       31.99       33.74      2.54 o 
   6   9   3        0.00       -0.13      1.86 o 
   7   9   3       18.95       21.99      2.37 o 
   8   9   3        3.13        2.48      3.42 o 
  -8  10   3        3.65        4.06      2.54 o 
  -7  10   3        3.42        3.38      1.75 o 
  -6  10   3        6.23        2.30      1.83 o 
  -5  10   3        0.03        0.00      0.54 o 
  -4  10   3        0.52        0.87      2.24 o 
  -3  10   3        3.62        5.24      1.41 o 
  -2  10   3       23.87       31.96      1.79 o 
  -1  10   3        0.41       -0.58      1.42 o 
   0  10   3        5.21        3.73      1.25 o 
   1  10   3        0.07       -0.16      0.54 o 
   2  10   3        0.61       -0.21      0.67 o 
   3  10   3       16.04       17.01      2.11 o 
   4  10   3        3.93        3.07      1.89 o 
   5  10   3        2.07        2.53      2.21 o 
   6  10   3        0.02        1.63      3.52 o 
  -5  11   3        0.59       -0.60      1.27 o 
  -4  11   3        0.52        0.00      2.19 o 
  -3  11   3        2.89        5.88      1.92 o 
  -2  11   3       17.67       20.92      1.98 o 
  -1  11   3       12.91       15.70      2.13 o 
   0  11   3        2.86        3.60      1.52 o 
   1  11   3        6.43        6.93      1.58 o 
   2  11   3        3.18        1.40      2.52 o 
   3  11   3        2.52        4.32      2.54 o 
 -14   0   4       16.08       16.03      3.58 o 
 -13   0   4        4.42        6.72      2.88 o 
 -12   0   4        0.61       -0.55     15.60 o 
 -11   0   4        5.71        6.95      2.06 o 
 -10   0   4       10.64        6.92      2.03 o 
  -9   0   4        2.73        1.79      1.49 o 
  -8   0   4     1140.02     1202.44      7.16 o 
  -7   0   4       56.85       55.53      2.02 o 
  -6   0   4      104.38       97.10      4.05 o 
  -5   0   4      209.94      242.25      2.86 o 
  -4   0   4        0.34        2.57      0.81 o 
  -3   0   4       70.02       74.76      0.77 o 
  -2   0   4        4.22       10.90      0.68 o 
  -1   0   4        0.70        1.32      0.78 o 
   0   0   4      611.21      590.92      2.32 o 
   1   0   4      481.22      495.23      2.22 o 
   2   0   4     1159.87     1339.17      8.93 o 
   3   0   4      524.02      640.68      6.16 o 
   4   0   4        2.56        4.85      0.56 o 
   5   0   4       97.98      102.39      1.21 o 
   6   0   4       17.05       16.08      0.79 o 
   7   0   4      182.02      182.31      2.97 o 
   8   0   4       71.48       84.40      2.40 o 
   9   0   4       38.21       37.73      2.13 o 
  10   0   4        1.60        1.13      2.10 o 
  11   0   4        3.88        6.14      2.08 o 
  12   0   4        5.61        9.77      2.44 o 
 -14   1   4        3.17        5.61      2.57 o 
 -13   1   4        0.02        0.96      1.81 o 
 -12   1   4        9.36       10.32      1.72 o 
 -11   1   4        0.00       -1.09      1.09 o 
 -10   1   4        0.00       -0.93      0.93 o 
  -9   1   4      104.77      117.05      2.01 o 
  -8   1   4      166.79      157.60      2.10 o 
  -7   1   4       10.84       13.49      1.98 o 
  -6   1   4      102.78       99.37      1.78 o 
  -5   1   4       37.85       42.34      0.64 o 
  -4   1   4      848.04      847.43      3.77 o 
  -3   1   4       58.55       53.50      0.60 o 
  -2   1   4      537.24      575.94      2.85 o 
  -1   1   4       88.73       79.67      1.50 o 
   0   1   4      213.93      216.06      1.95 o 
   1   1   4        0.29        0.61      0.39 o 
   2   1   4      118.37      118.59      2.07 o 
   3   1   4     3720.93     4054.44      9.83 o 
   4   1   4       45.72       58.24      0.64 o 
   5   1   4        7.78        9.43      0.45 o 
   6   1   4        4.79        5.35      0.70 o 
   7   1   4      168.31      186.72      1.64 o 
   8   1   4       16.47       14.11      1.45 o 
   9   1   4       11.29        6.04      1.32 o 
  10   1   4        0.19       -0.94      0.94 o 
  11   1   4        0.20       -0.34      1.57 o 
  12   1   4        2.10        1.80      2.02 o 
 -14   2   4        3.41        3.67      2.20 o 
 -13   2   4        1.06        0.22      0.78 o 
 -12   2   4        0.37       -0.57      1.97 o 
 -11   2   4        2.11        0.96      1.44 o 
 -10   2   4       11.96        9.69      1.38 o 
  -9   2   4        1.48        0.31      0.71 o 
  -8   2   4       88.01       91.52      4.82 o 
  -7   2   4        2.13        0.89      0.72 o 
  -6   2   4        0.12       -0.37      0.37 o 
  -5   2   4      135.33      152.66      2.24 o 
  -4   2   4       20.11       15.03      0.60 o 
  -3   2   4     1562.37     1578.27     11.23 o 
  -2   2   4      364.21      391.69      1.48 o 
  -1   2   4      478.25      478.17      1.58 o 
   0   2   4       18.10       19.40      0.76 o 
   1   2   4      113.72       87.88      0.96 o 
   2   2   4      369.34      403.09      5.13 o 
   3   2   4       33.90       30.34      1.13 o 
   4   2   4       15.38       13.23      0.36 o 
   5   2   4        0.25       -0.31      0.31 o 
   6   2   4        3.75        2.94      0.74 o 
   7   2   4      194.84      177.55      1.67 o 
   8   2   4        3.98        4.05      0.92 o 
   9   2   4        5.67        2.12      1.31 o 
  10   2   4        6.50        4.70      1.35 o 
  11   2   4        0.40       -0.20      1.15 o 
  12   2   4        0.42        1.84      2.87 o 
 -14   3   4        4.59        5.21      3.34 o 
 -13   3   4        9.13        9.23      2.02 o 
 -12   3   4        0.10       -0.91      1.61 o 
 -11   3   4       14.31       16.56      1.47 o 
 -10   3   4        1.01       -0.31      0.58 o 
  -9   3   4       10.99       11.15      0.82 o 
  -8   3   4        3.62        4.61      0.70 o 
  -7   3   4        0.06       -0.01      0.18 o 
  -6   3   4        0.17       -0.34      0.34 o 
  -5   3   4        0.76       -0.24      0.24 o 
  -4   3   4     4525.94     4805.59     12.53 o 
  -3   3   4      298.84      287.75      1.70 o 
  -2   3   4     1652.42     1714.82      4.97 o 
  -1   3   4      223.57      203.95      3.29 o 
   0   3   4       44.98       36.05      0.60 o 
   1   3   4       35.24       38.37      0.75 o 
   2   3   4       58.45       58.08      1.65 o 
   3   3   4      110.75       92.01      1.52 o 
   4   3   4        3.74        2.79      0.52 o 
   5   3   4       85.29       88.64      1.81 o 
   6   3   4       27.22       28.05      0.93 o 
   7   3   4      363.21      388.45      4.13 o 
   8   3   4       44.15       44.08      1.18 o 
   9   3   4       37.68       39.61      1.19 o 
  10   3   4        0.45       -0.02      0.85 o 
  11   3   4        1.93        2.01      1.58 o 
  12   3   4        0.01       -1.51      3.67 o 
 -13   4   4        3.25        2.04      2.02 o 
 -12   4   4        1.43        0.16      0.84 o 
 -11   4   4        0.08        0.28      1.57 o 
 -10   4   4        1.56        1.53      1.19 o 
  -9   4   4        7.35        8.68      1.05 o 
  -8   4   4       39.43       44.45      1.45 o 
  -7   4   4       84.57       86.62      2.11 o 
  -6   4   4       43.66       51.26      0.92 o 
  -5   4   4        0.91        0.38      0.44 o 
  -4   4   4      472.37      503.70      2.93 o 
  -3   4   4     1094.45     1126.49      7.18 o 
  -2   4   4       61.74       72.10      0.68 o 
  -1   4   4        7.44       14.11      0.51 o 
   0   4   4       56.43       63.37      1.81 o 
   1   4   4        5.38        3.31      0.38 o 
   2   4   4       29.10       29.03      0.78 o 
   3   4   4       61.91       59.43      0.77 o 
   4   4   4       18.55       15.38      0.63 o 
   5   4   4        0.41        0.67      0.56 o 
   6   4   4        5.46        6.50      0.91 o 
   7   4   4       28.34       27.63      1.08 o 
   8   4   4        9.99        8.55      0.98 o 
   9   4   4        1.93        2.03      1.18 o 
  10   4   4        2.45        3.25      1.38 o 
  11   4   4        1.74        1.93      1.70 o 
 -13   5   4        2.32        2.35      1.94 o 
 -12   5   4        0.35       -0.62      1.81 o 
 -11   5   4        2.10        1.28      1.69 o 
 -10   5   4        2.86        2.58      1.11 o 
  -9   5   4        3.42        0.61      0.82 o 
  -8   5   4        0.62        0.40      1.05 o 
  -7   5   4       14.23       12.25      1.71 o 
  -6   5   4       22.22       18.25      0.92 o 
  -5   5   4       67.43       64.56      0.80 o 
  -4   5   4       19.20       23.76      0.81 o 
  -3   5   4       16.32       15.18      0.54 o 
  -2   5   4       48.54       57.62      0.66 o 
  -1   5   4       11.07       14.28      0.59 o 
   0   5   4       15.41       21.04      0.58 o 
   1   5   4      189.16      200.77      1.36 o 
   2   5   4       46.64       41.41      1.05 o 
   3   5   4        0.36       -0.45      0.45 o 
   4   5   4       60.97       60.20      0.90 o 
   5   5   4       44.77       40.54      1.17 o 
   6   5   4        0.64        2.02      1.07 o 
   7   5   4       54.62       57.27      2.26 o 
   8   5   4        0.37        0.31      1.96 o 
   9   5   4        1.86        1.59      1.60 o 
  10   5   4        0.25        1.62      2.93 o 
  11   5   4        0.05       -2.56      2.56 o 
 -12   6   4        1.19       -0.15      0.82 o 
 -11   6   4        0.02        0.62      1.46 o 
 -10   6   4       14.66       14.96      1.35 o 
  -9   6   4        1.05       -0.12      0.93 o 
  -8   6   4       11.41       11.48      1.07 o 
  -7   6   4       16.71       16.83      1.18 o 
  -6   6   4      313.57      324.08      4.74 o 
  -5   6   4       29.22       33.93      1.13 o 
  -4   6   4       22.84       23.70      0.98 o 
  -3   6   4        2.39        1.20      0.98 o 
  -2   6   4        5.41        8.01      0.55 o 
  -1   6   4       25.36       20.86      0.66 o 
   0   6   4       79.50       82.98      1.49 o 
   1   6   4       24.50       20.30      0.66 o 
   2   6   4       24.48       23.09      0.68 o 
   3   6   4        1.30       -0.31      0.40 o 
   4   6   4        0.11        1.93      0.99 o 
   5   6   4      193.60      218.19      2.57 o 
   6   6   4       73.59       73.24      1.83 o 
   7   6   4        0.82        0.67      1.23 o 
   8   6   4        0.50       -0.17      1.11 o 
   9   6   4        0.96        2.30      1.79 o 
  10   6   4        7.30        9.93      2.05 o 
 -11   7   4        1.43       -0.01      1.14 o 
 -10   7   4        0.02       -0.05      0.45 o 
  -9   7   4        0.81       -0.15      1.19 o 
  -8   7   4        0.02       -0.72      0.72 o 
  -7   7   4       25.23       21.05      1.17 o 
  -6   7   4        9.46        7.86      1.11 o 
  -5   7   4       44.31       41.54      1.50 o 
  -4   7   4       69.90       60.79      2.25 o 
  -3   7   4        1.20       -0.57      0.57 o 
  -2   7   4        6.88        6.36      0.79 o 
  -1   7   4        2.98        3.16      0.79 o 
   0   7   4       38.97       41.66      0.85 o 
   1   7   4       50.30       56.40      0.89 o 
   2   7   4        6.55        5.60      0.66 o 
   3   7   4        6.20        5.16      0.67 o 
   4   7   4       71.83       71.28      1.92 o 
   5   7   4       98.85      103.53      1.45 o 
   6   7   4       13.05       14.29      1.28 o 
   7   7   4        1.06        0.42      1.44 o 
   8   7   4        0.67       -1.12      1.23 o 
   9   7   4        3.53        4.18      2.14 o 
 -10   8   4        4.62        5.60      1.99 o 
  -9   8   4        0.21        0.52      2.04 o 
  -8   8   4        4.77        5.18      1.27 o 
  -7   8   4        1.28       -0.85      1.00 o 
  -6   8   4       41.45       42.70      1.40 o 
  -5   8   4        0.29        0.61      0.72 o 
  -4   8   4       11.32       10.51      1.15 o 
  -3   8   4        0.40       -0.63      0.76 o 
  -2   8   4        1.93        0.75      0.87 o 
  -1   8   4       27.06       27.11      0.93 o 
   0   8   4       13.19       10.93      0.85 o 
   1   8   4       17.30       16.84      1.07 o 
   2   8   4        9.48        8.99      1.00 o 
   3   8   4        0.07        0.14      1.06 o 
   4   8   4       14.88       18.62      1.12 o 
   5   8   4        6.19        7.77      1.17 o 
   6   8   4        2.83        2.48      1.15 o 
   7   8   4        1.74       -0.48      0.48 o 
   8   8   4        2.26        0.14      1.36 o 
  -9   9   4        2.15        1.37      2.26 o 
  -8   9   4        0.20       -1.30      1.30 o 
  -7   9   4        0.26       -0.32      0.60 o 
  -6   9   4        6.62        5.61      1.61 o 
  -5   9   4       17.19       17.47      2.03 o 
  -4   9   4        6.07        6.27      1.36 o 
  -3   9   4        0.00       -0.39      0.39 o 
  -2   9   4        1.89        1.86      1.52 o 
  -1   9   4       13.09       16.23      1.08 o 
   0   9   4        8.37        6.23      1.03 o 
   1   9   4       10.78       12.04      1.05 o 
   2   9   4        0.42       -0.04      0.32 o 
   3   9   4       13.23       13.70      1.59 o 
   4   9   4        0.32        0.10      1.00 o 
   5   9   4        0.14       -0.42      0.66 o 
   6   9   4        0.23        0.43      1.39 o 
   7   9   4        0.05       -0.78      2.01 o 
  -7  10   4        0.60       -1.42      1.42 o 
  -6  10   4        0.16        0.67      2.06 o 
  -5  10   4        0.08        0.00      0.33 o 
  -4  10   4        0.30        0.07      0.58 o 
  -3  10   4        0.37        2.27      1.79 o 
  -2  10   4        6.66        6.53      1.37 o 
  -1  10   4        3.81        2.88      1.30 o 
   0  10   4        0.03       -1.13      1.40 o 
   1  10   4        2.55        2.49      1.19 o 
   2  10   4        3.86        2.01      2.26 o 
   3  10   4        1.30        0.82      2.43 o 
   4  10   4        0.65        0.55      2.29 o 
   5  10   4        0.03        0.19      0.54 o 
  -5  11   4        0.24        0.69      2.51 o 
  -4  11   4        1.30        1.91      2.21 o 
  -3  11   4        2.50        2.25      2.39 o 
  -2  11   4        0.01        0.14      2.33 o 
  -1  11   4       12.75       15.00      1.55 o 
   0  11   4       15.26       17.48      1.65 o 
   1  11   4        6.93        5.94      1.64 o 
   2  11   4        0.09        0.07      0.53 o 
 -14   1   5        0.15       -0.44      1.27 o 
 -13   1   5        2.92        4.02      2.23 o 
 -12   1   5        0.09        0.55      2.84 o 
 -11   1   5        1.20        1.81      2.42 o 
 -10   1   5        0.03       -0.70      1.11 o 
  -9   1   5       30.28       30.82      1.13 o 
  -8   1   5       26.85       20.58      0.97 o 
  -7   1   5        5.50        2.52      0.58 o 
  -6   1   5       97.87       87.34      0.95 o 
  -5   1   5       61.78       57.32      0.60 o 
  -4   1   5      262.89      309.25      1.99 o 
  -3   1   5       22.85       18.61      0.51 o 
  -2   1   5      558.98      504.15      1.80 o 
  -1   1   5       45.73       36.48      0.80 o 
   0   1   5      345.70      362.29      2.12 o 
   1   1   5       31.37       33.27      0.84 o 
   2   1   5      150.38      138.16      3.32 o 
   3   1   5        3.09        2.89      0.50 o 
   4   1   5        3.16        3.37      0.46 o 
   5   1   5       10.09        8.78      0.52 o 
   6   1   5       19.04       15.94      1.30 o 
   7   1   5        3.28        1.50      0.85 o 
   8   1   5        4.93        3.82      1.13 o 
   9   1   5        1.02        0.99      1.20 o 
  10   1   5        1.63        2.08      1.40 o 
  11   1   5        0.00        0.51      0.74 o 
 -14   2   5        0.24        1.40      3.83 o 
 -13   2   5        0.23       -0.10      0.56 o 
 -12   2   5        2.36        1.19      1.39 o 
 -11   2   5        1.16       -0.28      0.41 o 
 -10   2   5        1.60       -0.40      0.67 o 
  -9   2   5       10.79       10.27      1.09 o 
  -8   2   5       28.66       23.81      1.06 o 
  -7   2   5       19.89       21.86      0.82 o 
  -6   2   5       30.15       40.03      1.12 o 
  -5   2   5      196.56      199.46      2.61 o 
  -4   2   5      355.47      394.22      2.54 o 
  -3   2   5      374.70      349.48      3.21 o 
  -2   2   5      123.78      112.54      1.03 o 
  -1   2   5      286.94      296.87      1.38 o 
   0   2   5       38.59       35.98      0.86 o 
   1   2   5      799.66      799.55      8.17 o 
   2   2   5        4.75        4.14      0.55 o 
   3   2   5        0.71        1.06      0.39 o 
   4   2   5        0.30       -0.30      0.36 o 
   5   2   5      194.97      208.13      4.06 o 
   6   2   5        8.16        7.68      0.87 o 
   7   2   5       56.99       59.10      1.20 o 
   8   2   5       47.45       40.70      1.21 o 
   9   2   5        1.60        0.78      1.28 o 
  10   2   5        0.01        0.76      1.38 o 
  11   2   5        0.13        1.22      1.81 o 
 -14   3   5        4.39        5.78      2.58 o 
 -13   3   5        1.12       -0.17      1.51 o 
 -12   3   5        0.30       -0.70      1.27 o 
 -11   3   5        0.01       -0.93      0.93 o 
 -10   3   5        1.05       -0.26      0.44 o 
  -9   3   5        6.84        7.30      0.83 o 
  -8   3   5       19.70       19.92      1.56 o 
  -7   3   5        1.06       -0.05      0.65 o 
  -6   3   5      525.58      504.03      2.52 o 
  -5   3   5        2.45        1.54      0.60 o 
  -4   3   5       94.73       88.73      0.90 o 
  -3   3   5      456.87      445.91      2.90 o 
  -2   3   5       65.20       53.54      0.67 o 
  -1   3   5      211.26      247.16      3.35 o 
   0   3   5        5.81        5.43      0.64 o 
   1   3   5       18.21       17.58      0.61 o 
   2   3   5       47.19       42.71      0.71 o 
   3   3   5       14.31       13.88      0.61 o 
   4   3   5       15.85       16.37      0.73 o 
   5   3   5      524.27      559.79      4.42 o 
   6   3   5      115.73      132.10      3.98 o 
   7   3   5        3.66        1.73      0.91 o 
   8   3   5        0.02       -0.04      0.46 o 
   9   3   5        4.47        6.84      1.20 o 
  10   3   5        1.61        1.01      1.62 o 
  11   3   5        0.75        0.10      0.66 o 
 -13   4   5        4.39        4.51      1.99 o 
 -12   4   5        2.37        2.69      1.62 o 
 -11   4   5        0.06       -1.13      1.13 o 
 -10   4   5        0.14       -0.75      0.75 o 
  -9   4   5        0.02       -0.63      0.63 o 
  -8   4   5       25.87       26.66      0.93 o 
  -7   4   5        0.79       -0.02      0.57 o 
  -6   4   5      616.72      670.26      4.03 o 
  -5   4   5      312.28      297.96      2.00 o 
  -4   4   5      182.37      193.30      2.40 o 
  -3   4   5       28.01       28.21      0.60 o 
  -2   4   5      176.84      191.19      3.08 o 
  -1   4   5       52.78       46.28      0.68 o 
   0   4   5        2.86        0.94      1.31 o 
   1   4   5       42.74       28.50      0.57 o 
   2   4   5       23.27       20.58      0.82 o 
   3   4   5       37.92       37.50      0.79 o 
   4   4   5       39.44       36.55      0.86 o 
   5   4   5       20.81       23.86      0.93 o 
   6   4   5      233.36      248.32      1.99 o 
   7   4   5        2.81        1.89      0.98 o 
   8   4   5        3.47        4.35      1.10 o 
   9   4   5        0.02       -0.02      0.92 o 
  10   4   5        2.29        1.69      1.82 o 
 -13   5   5        2.38        1.78      2.51 o 
 -12   5   5        4.03        4.44      2.50 o 
 -11   5   5        1.62       -0.26      0.79 o 
 -10   5   5        0.95       -0.26      1.01 o 
  -9   5   5        0.50        0.10      0.87 o 
  -8   5   5       19.74       22.91      1.27 o 
  -7   5   5       63.37       69.45      1.44 o 
  -6   5   5      725.27      684.52      3.90 o 
  -5   5   5      111.40      104.62      1.39 o 
  -4   5   5       77.71       76.24      1.24 o 
  -3   5   5       55.98       61.00      1.03 o 
  -2   5   5       44.85       42.39      1.25 o 
  -1   5   5       86.01      118.73      1.05 o 
   0   5   5        9.81        8.14      0.63 o 
   1   5   5       11.21       11.79      0.87 o 
   2   5   5        0.21        0.05      0.31 o 
   3   5   5       58.27       57.91      1.27 o 
   4   5   5       11.78       12.65      1.33 o 
   5   5   5      620.09      671.46      5.96 o 
   6   5   5        2.27        0.69      1.96 o 
   7   5   5        0.15       -1.03      1.25 o 
   8   5   5        3.73        1.97      1.58 o 
   9   5   5        0.22        0.18      0.74 o 
  10   5   5        1.40        2.45      2.11 o 
 -12   6   5        2.49        2.08      2.91 o 
 -11   6   5        0.54        1.25      1.51 o 
 -10   6   5        0.29       -0.26      0.45 o 
  -9   6   5        0.95        0.00      0.39 o 
  -8   6   5        9.95        6.00      1.08 o 
  -7   6   5        6.87        8.08      1.16 o 
  -6   6   5      119.98      114.29      2.93 o 
  -5   6   5      198.45      197.04      3.86 o 
  -4   6   5        7.21        5.55      1.17 o 
  -3   6   5        0.31       -0.04      0.33 o 
  -2   6   5       10.29       10.75      0.60 o 
  -1   6   5       27.96       24.83      1.08 o 
   0   6   5        3.98        1.82      0.78 o 
   1   6   5       43.55       41.47      1.36 o 
   2   6   5        7.07        6.65      0.65 o 
   3   6   5       19.50       19.38      0.84 o 
   4   6   5        0.34        4.86      1.17 o 
   5   6   5       13.71       16.48      1.48 o 
   6   6   5       20.15       20.14      2.13 o 
   7   6   5        0.42       -0.18      0.67 o 
   8   6   5        0.10        0.16      1.62 o 
   9   6   5        6.74        8.84      2.03 o 
 -11   7   5        0.59        0.23      1.23 o 
 -10   7   5       10.41       11.50      1.51 o 
  -9   7   5        1.45        1.23      1.52 o 
  -8   7   5        3.47        0.65      1.15 o 
  -7   7   5        9.51       10.76      1.57 o 
  -6   7   5       89.85       90.08      1.57 o 
  -5   7   5       10.21        8.57      1.14 o 
  -4   7   5        8.86        4.42      1.28 o 
  -3   7   5        1.03       -0.19      0.42 o 
  -2   7   5       76.34       80.11      1.81 o 
  -1   7   5       52.45       50.50      1.20 o 
   0   7   5       16.68       11.92      0.83 o 
   1   7   5        4.19        5.29      0.88 o 
   2   7   5       23.75       20.34      0.78 o 
   3   7   5       59.43       60.42      1.32 o 
   4   7   5        0.04        4.45      1.07 o 
   5   7   5       30.94       39.10      2.30 o 
   6   7   5        4.94        4.97      1.24 o 
   7   7   5        0.41       -0.96      0.96 o 
   8   7   5        0.17       -0.31      1.53 o 
   9   7   5        0.41        1.96      2.33 o 
 -10   8   5        3.21        4.69      1.81 o 
  -9   8   5        1.90        0.18      0.72 o 
  -8   8   5        1.68        0.00      0.17 o 
  -7   8   5        0.51       -0.05      0.46 o 
  -6   8   5       26.51       26.97      1.36 o 
  -5   8   5        0.01       -0.55      0.72 o 
  -4   8   5        1.62        0.28      0.59 o 
  -3   8   5        8.26        9.36      0.91 o 
  -2   8   5        3.40        2.39      0.95 o 
  -1   8   5       52.63       57.47      1.17 o 
   0   8   5       15.34       15.73      0.96 o 
   1   8   5       18.96       18.25      0.95 o 
   2   8   5       16.72       14.90      1.94 o 
   3   8   5       23.34       24.00      1.54 o 
   4   8   5        1.36        0.37      0.98 o 
   5   8   5       23.85       22.38      1.33 o 
   6   8   5        6.91        5.36      1.30 o 
   7   8   5        0.19       -1.28      1.28 o 
   8   8   5        0.13        1.28      3.23 o 
  -9   9   5        0.59       -0.70      1.16 o 
  -8   9   5        1.54        2.47      1.99 o 
  -7   9   5        0.05        0.47      1.08 o 
  -6   9   5        0.24        1.59      1.75 o 
  -5   9   5        4.05        4.40      1.52 o 
  -4   9   5        2.89        3.35      1.10 o 
  -3   9   5        0.62        0.13      0.26 o 
  -2   9   5        3.48        3.97      1.21 o 
  -1   9   5        0.40        0.00      0.47 o 
   0   9   5       11.18       10.23      1.09 o 
   1   9   5       17.99       17.36      1.13 o 
   2   9   5        0.16        0.45      1.00 o 
   3   9   5       12.54       10.17      1.58 o 
   4   9   5        6.47        5.86      1.71 o 
   5   9   5        0.55       -0.26      1.12 o 
   6   9   5        0.20       -0.65      2.10 o 
  -7  10   5        1.61       -0.48      1.49 o 
  -6  10   5        2.43        3.26      1.90 o 
  -5  10   5        0.07        0.23      0.64 o 
  -4  10   5        5.07        4.01      1.87 o 
  -3  10   5        0.87        1.22      2.03 o 
  -2  10   5        0.23       -0.65      1.09 o 
  -1  10   5        0.49        0.57      0.82 o 
   0  10   5        2.71        0.83      1.14 o 
   1  10   5        0.06       -0.73      0.73 o 
   2  10   5        3.86        3.12      1.76 o 
   3  10   5        3.27        3.24      1.86 o 
   4  10   5        0.26       -1.50      1.53 o 
  -4  11   5        3.00        5.76      2.38 o 
  -3  11   5        4.95        8.00      2.07 o 
  -2  11   5        0.14       -0.49      0.85 o 
  -1  11   5        0.11       -0.15      0.81 o 
   0  11   5        0.49        0.10      1.65 o 
   1  11   5        1.68        0.17      2.47 o 
 -14   0   6        6.87        6.85      3.56 o 
 -13   0   6        0.49        0.08      2.94 o 
 -12   0   6        7.66        6.18      2.41 o 
 -11   0   6       15.31       14.64      2.18 o 
 -10   0   6        3.93        2.81      1.85 o 
  -9   0   6       12.52       10.74      1.89 o 
  -8   0   6        1.14       -0.70      0.70 o 
  -7   0   6       19.60       27.23      0.91 o 
  -6   0   6       46.26       50.58      0.98 o 
  -5   0   6      310.58      365.37      5.79 o 
  -4   0   6      183.93      192.01      1.99 o 
  -3   0   6      821.84      896.55     10.48 o 
  -2   0   6        2.74        0.28      0.78 o 
  -1   0   6       12.14       13.82      0.84 o 
   0   0   6      219.84      198.57      8.59 o 
   1   0   6     1494.50     1643.93     22.74 o 
   2   0   6       68.32       79.16      4.73 o 
   3   0   6      133.97      139.89      3.72 o 
   4   0   6        9.03        9.31      1.25 o 
   5   0   6       80.91       80.50      1.33 o 
   6   0   6       22.11       24.39      1.64 o 
   7   0   6        8.35        2.47      1.76 o 
   8   0   6       22.03       17.88      1.73 o 
   9   0   6        0.04       -0.46      0.83 o 
  10   0   6        5.53        8.84      2.35 o 
  11   0   6        0.26       -0.04      0.74 o 
 -14   1   6        0.80        2.73      3.49 o 
 -13   1   6        0.32       -0.91      1.00 o 
 -12   1   6        0.00       -0.84      0.84 o 
 -11   1   6        0.11       -0.69      1.66 o 
 -10   1   6       99.60       84.67      3.30 o 
  -9   1   6        0.01        0.34      0.76 o 
  -8   1   6       38.58       34.15      0.86 o 
  -7   1   6        0.60       -0.02      0.37 o 
  -6   1   6       65.77       63.53      1.25 o 
  -5   1   6        9.38        9.82      0.44 o 
  -4   1   6      447.60      461.37      3.27 o 
  -3   1   6        7.07        5.72      0.50 o 
  -2   1   6        0.05       -0.50      0.52 o 
  -1   1   6       40.03       42.15      0.89 o 
   0   1   6       47.83       46.80      0.89 o 
   1   1   6     1086.61     1155.10      6.51 o 
   2   1   6       56.12       59.01      1.50 o 
   3   1   6      142.58      153.58      2.19 o 
   4   1   6        8.16       10.88      0.54 o 
   5   1   6       25.13       29.75      1.30 o 
   6   1   6        0.07       -0.57      0.57 o 
   7   1   6       11.40       10.76      1.08 o 
   8   1   6        4.15        2.32      1.25 o 
   9   1   6        0.04       -0.35      1.50 o 
  10   1   6        3.51        4.88      1.71 o 
  11   1   6        1.87        1.47      2.77 o 
 -14   2   6        2.84        1.43      3.56 o 
 -13   2   6        4.25        4.31      2.11 o 
 -12   2   6        0.30       -1.59      1.59 o 
 -11   2   6        0.10       -0.59      0.59 o 
 -10   2   6       56.51       66.95      2.10 o 
  -9   2   6       60.16       61.07      2.75 o 
  -8   2   6       42.57       43.84      1.08 o 
  -7   2   6       14.46       22.21      0.79 o 
  -6   2   6       68.82       75.38      1.01 o 
  -5   2   6       15.80       15.95      0.63 o 
  -4   2   6      103.83      133.75      1.06 o 
  -3   2   6      173.15      187.64      2.35 o 
  -2   2   6        5.27        5.01      0.49 o 
  -1   2   6        0.06       -0.34      0.34 o 
   0   2   6      117.53      120.00      2.50 o 
   1   2   6       66.39       65.27      1.39 o 
   2   2   6        0.24       -0.11      0.29 o 
   3   2   6       39.76       34.90      0.79 o 
   4   2   6        1.39       -0.03      0.39 o 
   5   2   6      169.91      183.25      1.91 o 
   6   2   6       25.37       28.83      1.21 o 
   7   2   6       77.22       73.32      1.31 o 
   8   2   6        1.00       -0.22      1.00 o 
   9   2   6        4.56        5.17      1.59 o 
  10   2   6        0.09       -0.45      0.68 o 
  11   2   6        0.00       -1.23      2.65 o 
 -13   3   6        0.03       -1.21      1.21 o 
 -12   3   6        1.43        1.27      2.11 o 
 -11   3   6       15.60       16.82      1.57 o 
 -10   3   6       17.92       16.53      1.44 o 
  -9   3   6        2.50        0.35      1.46 o 
  -8   3   6        7.98        5.59      0.94 o 
  -7   3   6        0.53        0.41      0.61 o 
  -6   3   6        1.89        2.32      0.71 o 
  -5   3   6      250.39      255.35      3.38 o 
  -4   3   6      133.45      172.55      2.02 o 
  -3   3   6      179.51      197.56      2.51 o 
  -2   3   6       91.70      101.62      1.69 o 
  -1   3   6       73.00       75.24      1.67 o 
   0   3   6        1.63        0.32      0.49 o 
   1   3   6      477.49      457.66      8.65 o 
   2   3   6       20.46       26.74      0.84 o 
   3   3   6      107.61       90.99      1.08 o 
   4   3   6       75.75       69.86      1.74 o 
   5   3   6        1.08        1.00      0.90 o 
   6   3   6       50.28       47.30      1.83 o 
   7   3   6        1.34        1.72      0.89 o 
   8   3   6       14.05       10.98      1.17 o 
   9   3   6        0.18       -0.88      1.15 o 
  10   3   6        0.18       -1.35      1.35 o 
 -13   4   6        0.39        1.67      2.38 o 
 -12   4   6        0.07       -1.20      1.55 o 
 -11   4   6        0.41       -0.83      1.29 o 
 -10   4   6       23.20       22.87      1.09 o 
  -9   4   6        0.65        0.31      1.26 o 
  -8   4   6       88.93       89.23      1.61 o 
  -7   4   6       10.52       12.17      0.98 o 
  -6   4   6      178.27      170.79      1.65 o 
  -5   4   6       13.72       13.80      1.17 o 
  -4   4   6       68.31       74.53      1.07 o 
  -3   4   6        7.74        5.83      0.95 o 
  -2   4   6        0.51       -0.12      0.29 o 
  -1   4   6        8.73        7.49      0.89 o 
   0   4   6       31.67       34.19      1.28 o 
   1   4   6        6.06        4.59      0.70 o 
   2   4   6        1.00        0.28      0.55 o 
   3   4   6       94.94      109.98      1.69 o 
   4   4   6        9.22        9.62      1.25 o 
   5   4   6      158.96      164.62      2.27 o 
   6   4   6        6.78        5.14      1.13 o 
   7   4   6       23.05       18.38      1.51 o 
   8   4   6        5.22        3.19      1.53 o 
   9   4   6        0.37        0.64      1.74 o 
  10   4   6        0.56       -0.80      1.36 o 
 -12   5   6        0.27        0.06      3.56 o 
 -11   5   6        0.59       -0.56      1.11 o 
 -10   5   6        0.37       -0.27      1.13 o 
  -9   5   6        9.72       10.09      1.21 o 
  -8   5   6       98.19      110.70      1.70 o 
  -7   5   6        8.85       12.76      1.18 o 
  -6   5   6      155.86      163.57      3.17 o 
  -5   5   6      130.76      122.55      1.63 o 
  -4   5   6       18.02       20.63      0.95 o 
  -3   5   6        3.45        1.98      0.92 o 
  -2   5   6        2.52        1.76      0.78 o 
  -1   5   6        6.66        4.28      0.92 o 
   0   5   6        2.86        1.14      0.91 o 
   1   5   6       61.66       51.17      1.27 o 
   2   5   6       20.18       16.49      1.19 o 
   3   5   6      132.18      125.69      1.73 o 
   4   5   6        8.93       13.73      1.48 o 
   5   5   6       40.21       38.25      2.65 o 
   6   5   6       52.18       57.26      1.66 o 
   7   5   6        2.95        1.92      1.53 o 
   8   5   6        1.81        3.27      1.53 o 
   9   5   6        0.78        0.92      1.86 o 
 -12   6   6        0.03        2.45      3.73 o 
 -11   6   6        0.34       -0.27      1.19 o 
 -10   6   6        0.00       -0.36      1.37 o 
  -9   6   6        1.63       -0.58      1.10 o 
  -8   6   6        0.53        0.50      1.11 o 
  -7   6   6       20.50       25.06      1.54 o 
  -6   6   6       69.20       67.09      1.70 o 
  -5   6   6      111.00      115.25      2.02 o 
  -4   6   6       15.17       14.62      3.21 o 
  -3   6   6       28.71       30.72      0.93 o 
  -2   6   6       17.16       12.63      0.96 o 
  -1   6   6        6.03        7.50      1.07 o 
   0   6   6       54.74       56.93      1.35 o 
   1   6   6        5.24        0.36      1.95 o 
   2   6   6       54.74       57.31      2.32 o 
   3   6   6      124.86      124.22      2.75 o 
   4   6   6        0.73        3.31      1.32 o 
   5   6   6       30.31       34.12      1.30 o 
   6   6   6        0.24        0.52      1.34 o 
   7   6   6        0.17        0.65      1.68 o 
   8   6   6        2.11        2.09      1.72 o 
   9   6   6        1.00        2.81      2.00 o 
 -11   7   6        0.94       -0.18      0.91 o 
 -10   7   6        3.23        3.20      1.59 o 
  -9   7   6        0.04       -1.14      1.18 o 
  -8   7   6       10.16        9.56      1.24 o 
  -7   7   6        6.86        8.93      1.20 o 
  -6   7   6       44.27       40.83      1.35 o 
  -5   7   6        0.11       -0.68      0.68 o 
  -4   7   6        7.54        6.14      1.00 o 
  -3   7   6       44.83       49.76      1.38 o 
  -2   7   6        3.94        1.97      0.84 o 
  -1   7   6       20.96       18.36      0.94 o 
   0   7   6        0.00       -0.72      0.72 o 
   1   7   6        9.87        9.12      1.02 o 
   2   7   6        1.94        2.04      0.85 o 
   3   7   6       17.60       17.42      2.01 o 
   4   7   6       36.95       35.98      1.32 o 
   5   7   6        2.01        1.99      1.29 o 
   6   7   6        0.87        0.16      0.59 o 
   7   7   6        2.31        4.42      1.74 o 
   8   7   6        6.07        6.19      1.96 o 
 -10   8   6        0.59       -0.29      0.50 o 
  -9   8   6        0.35       -1.21      1.21 o 
  -8   8   6        1.20        2.79      1.40 o 
  -7   8   6        3.27        4.83      1.41 o 
  -6   8   6        0.03        0.74      1.41 o 
  -5   8   6        1.84        0.74      1.03 o 
  -4   8   6        5.00        4.66      0.97 o 
  -3   8   6        1.16       -0.58      0.88 o 
  -2   8   6        7.24        7.05      0.99 o 
  -1   8   6       16.43       13.24      1.00 o 
   0   8   6        0.53       -0.33      0.52 o 
   1   8   6        1.95       -0.10      0.78 o 
   2   8   6        1.22        0.63      0.93 o 
   3   8   6        0.00        0.44      1.40 o 
   4   8   6        0.57        0.44      1.40 o 
   5   8   6        1.73        0.49      1.03 o 
   6   8   6        3.27        3.24      1.59 o 
   7   8   6        1.29        0.13      1.16 o 
  -8   9   6        0.83        0.12      0.68 o 
  -7   9   6        0.12       -0.02      1.96 o 
  -6   9   6        0.25        0.02      0.68 o 
  -5   9   6        2.32        2.32      1.26 o 
  -4   9   6        0.51       -0.37      0.37 o 
  -3   9   6        1.28       -0.18      0.96 o 
  -2   9   6       21.13       21.55      1.14 o 
  -1   9   6       56.03       58.57      1.44 o 
   0   9   6        0.17       -0.56      0.71 o 
   1   9   6        0.58       -0.48      0.48 o 
   2   9   6        0.99       -0.19      0.78 o 
   3   9   6        0.00        0.06      1.53 o 
   4   9   6        5.99        5.98      1.68 o 
   5   9   6        0.45       -1.14      2.01 o 
  -6  10   6        1.63        1.37      2.07 o 
  -5  10   6        3.27        3.69      1.82 o 
  -4  10   6        1.33        1.01      1.05 o 
  -3  10   6        0.67        0.09      0.33 o 
  -2  10   6        4.62        4.25      1.58 o 
  -1  10   6        0.07       -0.57      0.65 o 
   0  10   6        0.02       -0.23      1.23 o 
   1  10   6        0.70       -0.76      0.76 o 
   2  10   6        0.00       -0.16      1.89 o 
   3  10   6       12.15       13.49      3.26 o 
 -14   1   7        0.38       -3.08      3.72 o 
 -13   1   7        0.01        0.07      0.21 o 
 -12   1   7        0.11       -0.46      1.52 o 
 -11   1   7        4.78        3.01      1.82 o 
 -10   1   7        5.88        6.19      1.60 o 
  -9   1   7        4.65        3.69      1.16 o 
  -8   1   7        0.10       -0.39      0.39 o 
  -7   1   7        0.57       -0.30      0.30 o 
  -6   1   7        4.47        2.93      0.75 o 
  -5   1   7        0.30       -0.10      0.53 o 
  -4   1   7        2.59        1.29      0.73 o 
  -3   1   7      129.93      144.66      1.25 o 
  -2   1   7       31.42       35.32      0.95 o 
  -1   1   7      194.25      198.27      1.94 o 
   0   1   7       85.20       83.44      1.85 o 
   1   1   7       28.71       32.20      0.89 o 
   2   1   7        8.20        9.85      0.74 o 
   3   1   7       33.90       33.03      0.92 o 
   4   1   7        0.86       -0.43      0.43 o 
   5   1   7        9.94        8.56      0.84 o 
   6   1   7       34.73       32.70      1.35 o 
   7   1   7        0.38        1.90      1.90 o 
   8   1   7        0.02       -0.83      0.83 o 
   9   1   7        0.23       -0.27      1.28 o 
  10   1   7        1.89        2.26      1.78 o 
 -13   2   7        0.14        0.81      3.25 o 
 -12   2   7        0.84       -2.03      2.03 o 
 -11   2   7        3.94        0.46      2.65 o 
 -10   2   7       44.69       43.07      2.32 o 
  -9   2   7        1.30        0.49      0.94 o 
  -8   2   7        8.17        8.47      0.85 o 
  -7   2   7       24.51       25.40      0.85 o 
  -6   2   7        9.38        7.15      0.79 o 
  -5   2   7        4.95        3.33      0.68 o 
  -4   2   7      138.14      127.50      1.05 o 
  -3   2   7       61.94       68.84      1.39 o 
  -2   2   7       50.21       41.23      0.74 o 
  -1   2   7       90.47       85.64      1.17 o 
   0   2   7        0.71        0.40      0.64 o 
   1   2   7      154.17      160.37      3.59 o 
   2   2   7        1.01        2.47      0.86 o 
   3   2   7       16.60       12.52      1.00 o 
   4   2   7        2.23       -0.30      0.30 o 
   5   2   7        1.81       -0.60      0.82 o 
   6   2   7        1.08        0.81      0.94 o 
   7   2   7        0.62        1.44      2.04 o 
   8   2   7        3.32        1.64      1.36 o 
   9   2   7        0.09        0.33      2.08 o 
  10   2   7        2.61        4.12      2.73 o 
 -13   3   7        0.52       -1.48      2.43 o 
 -12   3   7        1.48       -0.13      1.99 o 
 -11   3   7        0.61        1.60      2.03 o 
 -10   3   7        0.68       -0.30      1.40 o 
  -9   3   7        4.73        2.97      1.31 o 
  -8   3   7      198.46      213.04      2.33 o 
  -7   3   7       36.95       34.58      0.91 o 
  -6   3   7       32.00       41.60      0.90 o 
  -5   3   7       18.49       17.44      0.76 o 
  -4   3   7        0.05        0.00      0.37 o 
  -3   3   7        0.32       -0.30      0.30 o 
  -2   3   7       22.26       26.57      1.23 o 
  -1   3   7      114.14      102.69      2.79 o 
   0   3   7       34.09       29.66      0.94 o 
   1   3   7       69.94       60.24      1.13 o 
   2   3   7       28.01       30.64      0.93 o 
   3   3   7       20.24       16.37      0.90 o 
   4   3   7       72.27       71.38      1.34 o 
   5   3   7        5.37        2.48      0.87 o 
   6   3   7       10.25        6.36      0.88 o 
   7   3   7        1.29        0.30      0.72 o 
   8   3   7        0.16       -1.07      1.07 o 
   9   3   7        0.11       -1.06      1.43 o 
  10   3   7        5.07        8.58      2.73 o 
 -12   4   7        1.10        0.06      0.26 o 
 -11   4   7        0.18       -0.03      0.51 o 
 -10   4   7        2.41        1.30      1.95 o 
  -9   4   7       15.00       17.52      1.71 o 
  -8   4   7      111.94      124.54      2.55 o 
  -7   4   7      175.72      189.82      1.49 o 
  -6   4   7       24.35       23.87      1.85 o 
  -5   4   7       51.76       45.52      1.78 o 
  -4   4   7       65.93       75.30      1.51 o 
  -3   4   7       13.48        7.44      0.89 o 
  -2   4   7        6.91        5.67      0.92 o 
  -1   4   7       95.71       93.04      3.39 o 
   0   4   7        1.75        1.76      1.67 o 
   1   4   7       32.24       29.65      1.53 o 
   2   4   7       63.25       55.51      1.74 o 
   3   4   7      633.81      640.66      7.21 o 
   4   4   7       25.66       29.68      1.26 o 
   5   4   7       27.69       30.73      1.31 o 
   6   4   7        4.79        3.49      1.18 o 
   7   4   7        2.17        1.79      1.34 o 
   8   4   7        0.16       -1.20      1.20 o 
   9   4   7        0.44        1.69      2.88 o 
 -12   5   7        0.19       -0.23      0.92 o 
 -11   5   7        0.04       -0.88      0.95 o 
 -10   5   7        0.02       -0.39      0.63 o 
  -9   5   7       22.17       23.96      1.32 o 
  -8   5   7      225.11      235.03      4.37 o 
  -7   5   7      143.46      147.10      2.27 o 
  -6   5   7       12.28        8.84      1.17 o 
  -5   5   7       47.39       43.39      1.38 o 
  -4   5   7        0.16       -0.01      0.27 o 
  -3   5   7        0.00        0.03      0.38 o 
  -2   5   7       10.61        8.94      1.07 o 
  -1   5   7       16.83       11.90      1.07 o 
   0   5   7       10.07        7.77      3.83 o 
   1   5   7       77.68       67.81      2.42 o 
   2   5   7        2.05        2.20      1.15 o 
   3   5   7       48.37       61.24      2.32 o 
   4   5   7      271.92      311.03      2.58 o 
   5   5   7        1.55        0.72      1.00 o 
   6   5   7        5.80        3.56      1.21 o 
   7   5   7        1.56        1.66      1.57 o 
   8   5   7        0.17       -0.16      0.40 o 
   9   5   7        0.01        0.62      3.18 o 
 -11   6   7        0.02       -0.83      0.83 o 
 -10   6   7        0.00       -1.00      1.00 o 
  -9   6   7        0.11       -1.36      1.36 o 
  -8   6   7       35.21       32.44      1.35 o 
  -7   6   7       34.75       34.96      1.46 o 
  -6   6   7       21.60       18.01      2.06 o 
  -5   6   7        0.28       -2.21      2.53 o 
  -4   6   7        4.69        4.93      1.25 o 
  -3   6   7        2.78        1.63      1.01 o 
  -2   6   7       20.03       15.22      1.15 o 
  -1   6   7        9.51        9.17      1.50 o 
   0   6   7       18.48       17.26      1.66 o 
   1   6   7       32.80       28.88      2.50 o 
   2   6   7        0.00       -0.10      0.59 o 
   3   6   7      180.60      219.05      3.94 o 
   4   6   7        3.48        4.29      1.26 o 
   5   6   7       10.43       10.79      1.40 o 
   6   6   7        0.79       -0.03      1.03 o 
   7   6   7        0.08       -0.94      1.38 o 
   8   6   7        3.22        4.93      2.05 o 
 -11   7   7        0.32       -0.48      1.76 o 
 -10   7   7        0.35       -1.35      1.35 o 
  -9   7   7        1.50        0.13      1.42 o 
  -8   7   7       13.27        9.33      1.51 o 
  -7   7   7        1.74        3.24      1.38 o 
  -6   7   7       12.13       12.02      1.25 o 
  -5   7   7       26.81       30.70      1.27 o 
  -4   7   7       15.96       13.11      1.31 o 
  -3   7   7       18.55       21.34      1.94 o 
  -2   7   7        2.13        1.94      1.70 o 
  -1   7   7       43.94       37.36      1.32 o 
   0   7   7        7.11        7.11      1.96 o 
   1   7   7        0.01       -1.04      1.04 o 
   2   7   7        0.21       -0.77      0.77 o 
   3   7   7       24.42       23.57      1.70 o 
   4   7   7        2.20        2.18      1.48 o 
   5   7   7        0.22        0.07      1.19 o 
   6   7   7        0.01       -0.99      1.03 o 
   7   7   7        3.99        4.45      2.07 o 
  -9   8   7        1.06        1.15      1.83 o 
  -8   8   7       15.53       17.69      1.63 o 
  -7   8   7        5.99        5.21      1.51 o 
  -6   8   7        0.00        0.26      1.65 o 
  -5   8   7        0.34       -0.67      0.80 o 
  -4   8   7        7.15        7.34      1.47 o 
  -3   8   7        5.61        4.62      1.12 o 
  -2   8   7       11.85       11.59      1.14 o 
  -1   8   7        0.58       -0.22      0.44 o 
   0   8   7        2.63        2.21      1.93 o 
   1   8   7        3.96        3.87      1.22 o 
   2   8   7        3.89        4.02      1.44 o 
   3   8   7        0.04       -0.79      1.30 o 
   4   8   7        3.81        2.98      1.46 o 
   5   8   7        1.00       -0.41      0.41 o 
   6   8   7        0.67       -1.74      1.74 o 
  -8   9   7        0.86        1.49      2.02 o 
  -7   9   7        0.80       -0.69      1.31 o 
  -6   9   7        4.13        7.17      1.35 o 
  -5   9   7        0.49        0.30      0.79 o 
  -4   9   7        0.20        0.20      0.99 o 
  -3   9   7       10.55       11.90      1.22 o 
  -2   9   7        6.31        5.62      1.23 o 
  -1   9   7        0.26        0.30      0.78 o 
   0   9   7        2.24        1.81      1.32 o 
   1   9   7        3.55        4.25      1.20 o 
   2   9   7        0.20        1.23      1.86 o 
   3   9   7        4.66        7.15      1.72 o 
   4   9   7        0.01       -0.39      2.23 o 
  -5  10   7        2.28        2.36      1.92 o 
  -4  10   7        0.21        1.36      1.71 o 
  -3  10   7        1.00       -0.35      0.83 o 
  -2  10   7        0.54       -0.46      1.03 o 
  -1  10   7        0.83       -0.31      0.75 o 
   0  10   7        0.39       -0.32      1.26 o 
   1  10   7        4.74        6.68      2.41 o 
   2  10   7        3.11        4.48      3.48 o 
 -12   0   8        0.21       -1.48      1.77 o 
 -11   0   8       19.09       28.48      3.12 o 
 -10   0   8       13.79       15.62      2.90 o 
  -9   0   8        4.41        2.17      1.79 o 
  -8   0   8        3.10        1.62      1.51 o 
  -7   0   8       16.38       14.13      1.45 o 
  -6   0   8      141.70      182.01      2.30 o 
  -5   0   8       42.43       43.20      1.39 o 
  -4   0   8        0.59        0.68      0.88 o 
  -3   0   8       41.84       33.24      1.09 o 
  -2   0   8        1.82        0.73      1.07 o 
  -1   0   8      104.36      109.06      2.97 o 
   0   0   8       13.76       11.75      1.06 o 
   1   0   8       30.44       37.16      1.35 o 
   2   0   8        0.03       -0.11      0.66 o 
   3   0   8       60.86       68.62      2.02 o 
   4   0   8        1.48       -0.17      0.65 o 
   5   0   8       87.22       77.66      2.33 o 
   6   0   8        6.88        5.09      1.88 o 
   7   0   8        2.40        3.57      1.74 o 
   8   0   8        2.28        1.91      2.34 o 
   9   0   8        0.10        0.16      2.75 o 
 -13   1   8        0.07       -2.25      2.25 o 
 -12   1   8        6.50        4.72      2.24 o 
 -11   1   8        7.78        7.69      2.32 o 
 -10   1   8       20.63       21.59      1.86 o 
  -9   1   8        0.70        0.52      0.82 o 
  -8   1   8        1.00        0.29      0.62 o 
  -7   1   8       12.35       13.22      0.99 o 
  -6   1   8       60.60       62.61      1.18 o 
  -5   1   8      279.49      314.78      5.14 o 
  -4   1   8        4.07        2.90      0.65 o 
  -3   1   8        2.06        1.31      0.60 o 
  -2   1   8       30.14       28.32      0.85 o 
  -1   1   8        2.07        2.16      0.65 o 
   0   1   8        5.87        5.92      0.74 o 
   1   1   8      106.87      107.15      2.28 o 
   2   1   8        3.79        3.79      0.90 o 
   3   1   8        0.06       -0.82      0.82 o 
   4   1   8       28.03       23.35      1.02 o 
   5   1   8        0.00        0.08      0.86 o 
   6   1   8       42.58       36.05      1.43 o 
   7   1   8        1.26        1.66      1.39 o 
   8   1   8        1.12        2.26      1.56 o 
   9   1   8        2.70        4.14      1.69 o 
 -13   2   8        1.01       -0.19      1.15 o 
 -12   2   8        2.13       -0.33      1.69 o 
 -11   2   8        0.53        1.41      2.76 o 
 -10   2   8        3.50        7.74      1.99 o 
  -9   2   8       22.66       31.62      1.17 o 
  -8   2   8        5.68        7.00      0.97 o 
  -7   2   8        7.04        8.17      0.86 o 
  -6   2   8        7.97        6.42      0.74 o 
  -5   2   8       12.14       14.39      0.90 o 
  -4   2   8        7.99        5.05      0.64 o 
  -3   2   8        2.03        0.33      0.32 o 
  -2   2   8        6.88        6.20      0.67 o 
  -1   2   8      336.51      335.41      3.42 o 
   0   2   8       24.92       25.15      0.86 o 
   1   2   8      117.59      118.68      3.16 o 
   2   2   8       73.98       70.02      1.39 o 
   3   2   8       14.01       14.77      1.41 o 
   4   2   8        2.79        4.65      0.85 o 
   5   2   8       10.93        7.89      1.00 o 
   6   2   8        2.84        1.69      1.31 o 
   7   2   8        0.23       -0.78      1.25 o 
   8   2   8        3.47        3.95      1.54 o 
   9   2   8        1.27        1.94      1.89 o 
 -13   3   8        0.18        0.70      3.84 o 
 -12   3   8       15.05       15.74      3.37 o 
 -11   3   8        5.34        9.52      2.29 o 
 -10   3   8       91.46      107.96      2.44 o 
  -9   3   8        0.00        2.93      1.00 o 
  -8   3   8        7.24        8.17      1.01 o 
  -7   3   8        0.01       -0.59      0.59 o 
  -6   3   8        2.52        0.59      0.77 o 
  -5   3   8        1.35       -0.28      0.49 o 
  -4   3   8        0.00       -0.28      0.28 o 
  -3   3   8        1.62       -0.45      0.93 o 
  -2   3   8       14.03       12.78      0.91 o 
  -1   3   8      129.62      121.08      1.96 o 
   0   3   8       56.99       48.70      1.18 o 
   1   3   8      395.52      398.10      6.76 o 
   2   3   8       78.38       86.68      1.67 o 
   3   3   8        4.46        1.90      0.89 o 
   4   3   8        0.52       -0.39      0.89 o 
   5   3   8        6.02        5.74      1.00 o 
   6   3   8        6.01        4.70      1.11 o 
   7   3   8        0.15       -0.82      1.46 o 
   8   3   8        0.23        0.00      0.01 o 
 -12   4   8        0.22       -1.70      3.07 o 
 -11   4   8        0.19        0.54      3.80 o 
 -10   4   8        5.39        4.93      2.26 o 
  -9   4   8        3.48        4.03      1.41 o 
  -8   4   8        1.88        4.43      1.09 o 
  -7   4   8        2.95        0.02      0.19 o 
  -6   4   8        1.72       -0.45      0.45 o 
  -5   4   8        7.58        4.33      1.10 o 
  -4   4   8        0.29       -0.53      0.53 o 
  -3   4   8        2.28        0.84      0.56 o 
  -2   4   8        0.04       -0.48      0.54 o 
  -1   4   8       76.48       81.41      3.54 o 
   0   4   8       22.18       16.21      2.29 o 
   1   4   8      218.77      214.72      2.77 o 
   2   4   8        4.01        6.32      1.60 o 
   3   4   8       25.60       30.28      1.36 o 
   4   4   8       64.21       66.61      1.46 o 
   5   4   8       15.81       13.35      1.20 o 
   6   4   8        0.83        0.75      1.47 o 
   7   4   8        2.76        3.44      1.57 o 
   8   4   8        0.03        0.79      2.70 o 
 -11   5   8        0.42       -0.51      0.71 o 
 -10   5   8        3.78        0.68      1.29 o 
  -9   5   8        5.82        4.58      1.45 o 
  -8   5   8        0.46        2.10      1.39 o 
  -7   5   8       38.55       37.43      2.01 o 
  -6   5   8        1.67       -0.53      0.53 o 
  -5   5   8        1.96        0.00      0.52 o 
  -4   5   8       23.18       20.27      1.27 o 
  -3   5   8       10.77        9.25      1.01 o 
  -2   5   8        6.07        4.66      1.18 o 
  -1   5   8       31.77       34.46      1.24 o 
   1   5   8        0.19       -0.73      0.73 o 
   2   5   8        0.00       -0.79      1.50 o 
   3   5   8       20.81       21.31      1.31 o 
   4   5   8        5.90        6.46      1.57 o 
   5   5   8        0.24        0.12      1.21 o 
   6   5   8        0.00       -1.05      1.24 o 
   7   5   8        0.01       -0.91      1.34 o 
   8   5   8        0.83        3.29      2.89 o 
 -11   6   8        0.13       -1.59      1.67 o 
 -10   6   8        1.32        1.20      1.65 o 
  -9   6   8        0.92        2.70      1.47 o 
  -8   6   8       63.68       68.68      2.26 o 
  -7   6   8        5.53        3.23      1.31 o 
  -6   6   8        0.00       -0.81      0.81 o 
  -5   6   8        6.00        7.56      1.56 o 
  -4   6   8        2.96        1.54      1.13 o 
  -3   6   8        7.70        7.47      1.12 o 
  -2   6   8       16.43       15.87      1.26 o 
  -1   6   8        0.57       -1.19      1.19 o 
   0   6   8        1.18       -0.71      0.71 o 
   1   6   8        0.11       -0.85      0.85 o 
   2   6   8       24.42       21.97      1.38 o 
   3   6   8       29.96       34.15      1.45 o 
   4   6   8       34.66       38.45      1.49 o 
   5   6   8       11.00       12.06      1.47 o 
   6   6   8        0.06       -0.94      0.94 o 
   7   6   8        3.89        7.29      1.93 o 
 -10   7   8        0.43       -0.61      1.08 o 
  -9   7   8        1.40        1.73      1.76 o 
  -8   7   8        7.06        7.03      1.58 o 
  -7   7   8       57.28       62.79      1.69 o 
  -6   7   8       11.58       10.86      2.16 o 
  -5   7   8        0.75       -1.26      1.59 o 
  -4   7   8        7.83        7.47      2.01 o 
  -3   7   8       39.97       42.88      2.12 o 
  -2   7   8        1.92       -1.05      1.05 o 
  -1   7   8        6.28        1.73      2.29 o 
   0   7   8        0.63       -1.40      1.40 o 
   1   7   8       14.98       14.07      1.51 o 
   2   7   8       18.23       25.27      1.61 o 
   3   7   8        0.40        0.17      0.63 o 
   4   7   8        7.28        3.27      1.98 o 
   5   7   8        0.26       -1.15      1.15 o 
   6   7   8        0.17       -0.77      1.08 o 
  -9   8   8        0.08       -0.13      2.09 o 
  -8   8   8        2.10        2.79      1.93 o 
  -7   8   8        0.02        1.53      1.61 o 
  -6   8   8        1.58        1.88      2.31 o 
  -5   8   8        0.18        0.06      0.96 o 
  -4   8   8        2.86        2.50      1.37 o 
  -3   8   8       22.51       20.58      1.22 o 
  -2   8   8        0.93       -0.50      0.50 o 
  -1   8   8        5.56        2.49      1.13 o 
   0   8   8        0.10       -0.83      0.83 o 
   1   8   8        0.44        0.24      0.95 o 
   2   8   8        1.07        0.81      1.55 o 
   3   8   8        5.26        4.80      1.74 o 
   4   8   8        3.19        0.11      0.72 o 
   5   8   8        0.07       -2.64      2.64 o 
  -7   9   8        0.29        0.13      1.77 o 
  -6   9   8        1.08        1.38      2.59 o 
  -5   9   8        5.30        4.90      1.38 o 
  -4   9   8        2.47        2.28      1.30 o 
  -3   9   8        2.53        0.19      1.29 o 
  -2   9   8        2.53        0.30      1.23 o 
  -1   9   8        0.51       -0.11      0.61 o 
   0   9   8        0.03       -0.74      0.74 o 
   1   9   8        3.91        4.02      1.87 o 
   2   9   8        2.31        1.66      2.60 o 
   3   9   8        1.38        1.41      3.19 o 
  -3  10   8        1.06        1.54      1.95 o 
  -2  10   8        0.05       -1.49      1.49 o 
 -13   1   9        0.06       -2.05      2.80 o 
 -12   1   9        6.26        5.47      2.65 o 
 -11   1   9        0.09        2.04      2.49 o 
 -10   1   9       20.00       23.83      1.37 o 
  -9   1   9        8.93        9.30      1.21 o 
  -8   1   9        1.43       -0.10      0.37 o 
  -7   1   9        0.04       -0.68      0.74 o 
  -6   1   9        6.69        7.56      0.98 o 
  -5   1   9       48.65       58.13      0.97 o 
  -4   1   9        3.21        3.48      0.76 o 
  -3   1   9        9.44       11.52      0.78 o 
  -2   1   9       27.03       25.92      0.93 o 
  -1   1   9      139.05      137.15      2.06 o 
   0   1   9        0.88        3.21      0.87 o 
   1   1   9        0.57       -0.54      0.54 o 
   2   1   9       26.58       21.56      1.14 o 
   3   1   9        7.78        6.84      0.98 o 
   4   1   9       11.13       11.50      1.32 o 
   5   1   9        0.05        1.44      1.59 o 
   6   1   9        1.40       -0.02      0.26 o 
   7   1   9        0.02        0.32      1.64 o 
   8   1   9        0.58        3.04      1.94 o 
 -13   2   9        2.02        3.04      4.04 o 
 -12   2   9        1.35        1.58      2.83 o 
 -11   2   9        0.88        2.03      2.37 o 
 -10   2   9       23.72       26.93      1.37 o 
  -9   2   9        5.48        5.99      1.20 o 
  -8   2   9        0.06       -0.68      0.73 o 
  -7   2   9        7.92        8.58      0.96 o 
  -6   2   9        7.46        6.07      1.09 o 
  -5   2   9        0.02       -0.45      0.77 o 
  -4   2   9        0.33       -0.50      0.50 o 
  -3   2   9       14.86       11.05      0.90 o 
  -2   2   9        0.08        0.31      0.94 o 
  -1   2   9        3.19        3.81      1.21 o 
   0   2   9       75.73       78.45      1.21 o 
   1   2   9      111.89      108.37      3.12 o 
   2   2   9        6.13        4.28      1.31 o 
   3   2   9        2.64        0.88      0.83 o 
   4   2   9       15.92       13.08      0.94 o 
   5   2   9        2.96        3.75      1.38 o 
   6   2   9        0.12        0.15      1.94 o 
   7   2   9        0.70        1.79      1.62 o 
   8   2   9        5.57        9.14      1.97 o 
 -12   3   9        2.80        1.25      4.51 o 
 -11   3   9        8.19        8.35      2.44 o 
 -10   3   9        0.08        1.81      1.55 o 
  -9   3   9       50.14       56.99      1.58 o 
  -8   3   9       13.42       11.88      1.16 o 
  -7   3   9        7.42        5.26      0.95 o 
  -6   3   9        0.28       -0.56      0.56 o 
  -5   3   9        0.00       -0.38      0.38 o 
  -4   3   9        1.14       -0.74      0.74 o 
  -3   3   9       42.48       42.65      1.23 o 
  -2   3   9        7.63        9.78      1.25 o 
  -1   3   9       72.32       73.81      1.96 o 
   0   3   9       15.61       20.17      2.08 o 
   1   3   9       11.82       12.37      1.58 o 
   2   3   9       20.86       20.21      1.26 o 
   3   3   9        0.55       -0.87      0.87 o 
   4   3   9        0.32       -0.50      0.77 o 
   5   3   9        0.16       -0.46      1.20 o 
   6   3   9        0.35       -0.74      1.30 o 
   7   3   9        0.09       -0.57      1.80 o 
 -11   4   9        8.29       12.18      3.92 o 
 -10   4   9       33.37       32.30      2.01 o 
  -9   4   9        5.15        3.84      1.28 o 
  -8   4   9        0.04       -0.87      0.87 o 
  -7   4   9        0.50       -0.75      0.75 o 
  -6   4   9        7.65        6.72      1.13 o 
  -5   4   9        0.04       -0.65      0.65 o 
  -4   4   9       37.42       37.50      1.20 o 
  -3   4   9       46.77       42.99      1.24 o 
  -2   4   9       22.91       25.60      1.31 o 
  -1   4   9       17.06       12.85      1.57 o 
   0   4   9        3.18        5.45      2.03 o 
   1   4   9       36.53       33.35      1.72 o 
   2   4   9       52.11       49.42      1.89 o 
   3   4   9        7.02        8.43      1.21 o 
   4   4   9        4.80        4.63      1.29 o 
   5   4   9        0.91        0.55      1.62 o 
   6   4   9        0.94        1.40      1.71 o 
   7   4   9        0.04       -0.23      1.23 o 
 -11   5   9        2.04       -0.49      1.10 o 
 -10   5   9        5.65        6.15      3.17 o 
  -9   5   9       17.15       12.91      1.49 o 
  -8   5   9        2.74       -0.11      0.82 o 
  -7   5   9        0.89       -0.16      0.42 o 
  -6   5   9        0.00       -0.89      0.89 o 
  -5   5   9        0.07       -0.61      0.61 o 
  -4   5   9        1.33        0.13      0.75 o 
  -3   5   9       95.38       93.79      1.62 o 
  -2   5   9       14.60       14.79      1.42 o 
  -1   5   9        1.22       -0.80      0.80 o 
   0   5   9        1.94       -1.23      1.62 o 
   1   5   9       60.86       62.43      2.52 o 
   2   5   9        0.10       -0.72      1.22 o 
   3   5   9       16.68       16.33      1.51 o 
   4   5   9        1.86        1.61      1.54 o 
   5   5   9        0.34       -0.50      0.66 o 
   6   5   9        0.35        0.28      0.64 o 
   7   5   9        1.29        1.73      2.60 o 
 -10   6   9        4.94        2.03      1.57 o 
  -9   6   9        0.43        1.38      2.55 o 
  -8   6   9        2.74        3.21      2.20 o 
  -7   6   9       17.28       16.61      2.43 o 
  -6   6   9        9.70       11.17      1.94 o 
  -5   6   9        0.05       -0.07      1.59 o 
  -4   6   9        2.42        2.08      1.36 o 
  -3   6   9       16.03       14.81      1.39 o 
  -2   6   9        0.25       -0.88      0.88 o 
  -1   6   9        1.30        0.04      2.02 o 
   0   6   9        0.84       -0.62      0.62 o 
   1   6   9       47.55       51.03      1.65 o 
   2   6   9       29.56       34.70      1.57 o 
   3   6   9       10.43       12.25      1.64 o 
   4   6   9       14.90       14.51      1.82 o 
   5   6   9        1.19       -0.17      0.54 o 
   6   6   9        0.05       -1.45      1.90 o 
  -9   7   9       11.06       11.63      1.76 o 
  -8   7   9        0.78        4.05      2.00 o 
  -6   7   9        2.46        5.26      2.63 o 
  -5   7   9        3.60        5.35      2.61 o 
  -4   7   9        4.85        6.15      2.54 o 
  -3   7   9        2.73        1.27      2.16 o 
  -2   7   9        2.68       -0.23      1.65 o 
  -1   7   9        2.66        0.30      1.23 o 
   0   7   9        2.46        0.04      0.87 o 
   1   7   9        1.70        2.05      1.57 o 
   2   7   9       52.53       64.67      1.84 o 
   3   7   9        0.07       -1.36      1.36 o 
   4   7   9        0.10       -1.16      2.00 o 
  -8   8   9        2.36        3.50      2.08 o 
  -7   8   9        0.40        0.31      1.21 o 
  -6   8   9        0.99        1.13      1.82 o 
  -5   8   9        1.13        0.25      1.21 o 
  -4   8   9        0.58       -1.00      1.14 o 
  -3   8   9        0.70       -1.35      1.38 o 
  -2   8   9        0.57       -0.70      1.26 o 
  -1   8   9        0.77       -1.71      2.35 o 
   0   8   9        0.08       -0.41      3.12 o 
   1   8   9       31.05       45.73      1.86 o 
   2   8   9        0.00       -0.03      0.17 o 
   3   8   9        1.11       -2.14      2.14 o 
  -5   9   9        0.02       -0.56      1.62 o 
  -4   9   9        0.17       -0.06      1.02 o 
  -3   9   9        0.00       -1.26      1.26 o 
  -2   9   9        0.05       -0.93      1.40 o 
  -1   9   9        1.05       -1.31      1.38 o 
   0   9   9        0.38        1.16      2.01 o 
 -12   0  10        0.62        3.52      4.08 o 
 -11   0  10       23.80       35.87      2.07 o 
 -10   0  10        0.65       -0.27      0.44 o 
  -9   0  10        1.38        0.21      1.86 o 
  -8   0  10        3.78        1.93      1.53 o 
  -7   0  10       35.74       41.81      1.73 o 
  -6   0  10        1.99       -0.06      1.02 o 
  -5   0  10        1.34       -1.11      1.11 o 
  -4   0  10        0.06       -0.72      0.72 o 
  -3   0  10       11.97       12.57      1.14 o 
  -2   0  10        0.11       -1.31      1.31 o 
  -1   0  10      178.39      200.09      2.50 o 
   0   0  10       31.86       32.12      2.84 o 
   1   0  10        3.30       -0.10      0.82 o 
   2   0  10        3.36        1.30      1.47 o 
   3   0  10        2.03        1.72      2.23 o 
   4   0  10       45.86       39.08      2.18 o 
   5   0  10        4.67        5.39      2.00 o 
   6   0  10        0.01       -1.35      1.51 o 
   7   0  10        3.99        5.29      2.46 o 
 -12   1  10       30.64       43.31      3.09 o 
 -11   1  10        9.37        9.30      1.83 o 
 -10   1  10        0.08        0.25      0.93 o 
  -9   1  10        0.00       -1.23      1.23 o 
  -8   1  10        7.57        6.50      1.47 o 
  -7   1  10       17.97       15.50      1.22 o 
  -6   1  10        0.27       -0.56      0.56 o 
  -5   1  10        5.72        3.06      1.06 o 
  -4   1  10        0.89       -0.18      0.47 o 
  -3   1  10        0.76        1.58      0.79 o 
  -2   1  10        2.00        1.23      0.65 o 
  -1   1  10       59.92       61.70      1.35 o 
   0   1  10      141.14      159.12      2.37 o 
   1   1  10        1.82       -0.37      0.59 o 
   2   1  10       13.07       12.76      1.21 o 
   3   1  10        5.93        3.48      1.08 o 
   4   1  10        0.03       -0.25      0.72 o 
   5   1  10        0.02       -0.86      0.86 o 
   6   1  10        4.51        3.24      1.73 o 
   7   1  10        0.09       -1.31      1.61 o 
 -12   2  10        7.11        8.69      2.97 o 
 -11   2  10        4.65        6.03      1.88 o 
 -10   2  10        2.38        1.10      1.23 o 
  -9   2  10        4.21        0.86      1.06 o 
  -8   2  10        3.39        0.89      1.07 o 
  -7   2  10        4.11        4.20      1.18 o 
  -6   2  10        0.13       -0.88      0.88 o 
  -5   2  10        3.89       -0.62      0.86 o 
  -4   2  10        1.65       -0.61      0.61 o 
  -3   2  10       22.48       23.28      0.93 o 
  -2   2  10       15.03       17.69      1.21 o 
  -1   2  10      311.91      331.29      2.98 o 
   0   2  10       26.74       30.08      1.78 o 
   1   2  10        2.95       -0.68      0.68 o 
   2   2  10        2.66        2.56      1.26 o 
   3   2  10        9.81        8.77      1.06 o 
   4   2  10        4.01        2.48      1.08 o 
   5   2  10        1.25        0.55      1.77 o 
   6   2  10        0.11        0.22      2.58 o 
   7   2  10        0.02       -1.84      1.87 o 
 -11   3  10        5.16        4.01      3.83 o 
 -10   3  10        5.20        3.91      2.01 o 
  -9   3  10        1.03       -0.10      0.20 o 
  -8   3  10        2.92        2.70      1.43 o 
  -7   3  10        8.24        6.01      1.42 o 
  -6   3  10        2.22        0.55      0.82 o 
  -5   3  10        3.43        3.23      1.30 o 
  -4   3  10        0.01       -0.61      0.61 o 
  -3   3  10       13.01       13.09      1.18 o 
  -2   3  10        1.17        2.21      1.29 o 
  -1   3  10       39.52       42.45      2.26 o 
   0   3  10       25.65       29.57      1.78 o 
   1   3  10        0.09       -0.44      0.55 o 
   2   3  10        2.09        1.52      1.25 o 
   3   3  10        0.00       -0.43      1.24 o 
   4   3  10        7.25        8.03      1.46 o 
   5   3  10        0.69        0.41      2.48 o 
   6   3  10        4.14        5.43      2.71 o 
 -10   4  10        0.01       -0.96      0.96 o 
  -9   4  10        0.00       -0.95      0.95 o 
  -8   4  10        0.36       -0.77      0.77 o 
  -7   4  10        9.38       10.65      1.38 o 
  -6   4  10        9.40       10.78      1.58 o 
  -5   4  10        0.83        0.02      1.03 o 
  -4   4  10        8.89        9.96      1.26 o 
  -3   4  10       52.26       54.89      1.35 o 
  -2   4  10        7.27        3.65      1.29 o 
  -1   4  10       40.39       39.60      1.81 o 
   0   4  10       15.71       12.56      1.56 o 
   1   4  10        1.97        1.27      2.47 o 
   2   4  10        0.04       -0.38      0.38 o 
   3   4  10        2.28        3.27      1.46 o 
   4   4  10        0.12       -1.02      1.33 o 
   5   4  10        1.34        0.98      1.59 o 
 -10   5  10        3.83       -0.47      3.38 o 
  -9   5  10        0.03       -0.78      0.78 o 
  -8   5  10        0.44       -0.77      1.60 o 
  -7   5  10        0.03       -1.30      1.30 o 
  -6   5  10        0.29       -0.55      0.55 o 
  -5   5  10       13.60       14.90      1.40 o 
  -4   5  10        5.50        6.79      1.44 o 
  -3   5  10        0.92       -0.90      0.99 o 
  -2   5  10        9.16        7.18      1.49 o 
  -1   5  10        0.16       -0.85      0.85 o 
   0   5  10        4.10        1.66      1.85 o 
   1   5  10        3.76        5.00      1.44 o 
   2   5  10       13.20       14.12      1.52 o 
   3   5  10        9.79       12.57      1.60 o 
   4   5  10        3.56        3.35      1.75 o 
   5   5  10        1.68        3.68      1.76 o 
  -9   6  10       15.34       16.84      2.49 o 
  -8   6  10        2.15       -0.84      4.61 o 
  -7   6  10        1.92       -0.87      0.92 o 
  -6   6  10        2.94        2.56      1.85 o 
  -5   6  10       20.72       23.61      1.82 o 
  -4   6  10        0.25       -0.22      0.68 o 
  -3   6  10        8.84        9.80      1.68 o 
  -2   6  10        4.58        1.46      1.12 o 
  -1   6  10        1.17       -1.57      1.57 o 
   0   6  10       13.58       17.21      1.64 o 
   1   6  10        0.18        0.62      1.75 o 
   2   6  10       28.95       33.80      1.72 o 
   3   6  10        1.94        0.04      0.62 o 
   4   6  10        0.06       -0.75      1.76 o 
  -7   7  10        0.39        1.58      2.98 o 
  -6   7  10        0.71       -0.02      0.64 o 
  -5   7  10        0.03       -0.86      1.92 o 
  -4   7  10        1.56        3.06      3.16 o 
  -3   7  10        2.11        0.60      2.31 o 
  -2   7  10        2.72        2.32      2.27 o 
  -1   7  10        8.77       12.09      1.61 o 
   0   7  10        2.95        2.74      1.75 o 
   1   7  10       12.15       14.63      1.95 o 
   2   7  10        3.38        3.97      1.89 o 
  -6   8  10        1.02        0.98      3.40 o 
  -5   8  10        0.24       -2.27      2.27 o 
  -4   8  10        0.02       -0.85      1.84 o 
  -3   8  10        0.51       -1.07      1.07 o 
  -2   8  10        0.18        0.93      1.45 o 
  -1   8  10        2.24        0.06      0.67 o 
   0   8  10        0.10       -1.28      5.30 o 
   1   8  10        0.58       -1.61      3.15 o 
 -11   1  11        0.79        0.07      0.39 o 
 -10   1  11        0.35       -0.85      0.85 o 
  -9   1  11        4.71        2.89      1.43 o 
  -8   1  11        1.17        0.01      0.24 o 
  -7   1  11        2.35        2.32      1.28 o 
  -6   1  11        0.18       -1.04      1.04 o 
  -5   1  11        2.55       -0.24      0.83 o 
  -4   1  11        7.87        8.46      1.12 o 
  -3   1  11        3.55        6.29      1.04 o 
  -2   1  11       13.04       18.81      1.25 o 
  -1   1  11       11.52       14.16      1.37 o 
   0   1  11        0.13       -0.77      1.15 o 
   1   1  11        4.52        3.21      1.35 o 
   2   1  11        0.80       -0.51      0.88 o 
   3   1  11        0.41       -0.76      1.00 o 
   4   1  11        0.18        0.11      2.90 o 
   5   1  11        0.40        0.43      2.32 o 
   6   1  11        0.57        0.16      1.07 o 
 -11   2  11        7.25        1.10      2.22 o 
 -10   2  11        4.01        0.66      0.60 o 
  -9   2  11        1.61       -0.31      0.47 o 
  -8   2  11        0.24       -0.94      1.10 o 
  -7   2  11        6.13        5.61      1.18 o 
  -6   2  11        3.46        1.57      1.13 o 
  -5   2  11        8.14        5.03      1.33 o 
  -4   2  11        2.05        2.37      1.33 o 
  -3   2  11       54.32       62.94      1.56 o 
  -2   2  11       12.45       18.20      1.43 o 
  -1   2  11        1.38        4.25      1.67 o 
   0   2  11       23.31       22.60      1.71 o 
   1   2  11        6.13        5.60      1.87 o 
   2   2  11       21.23       24.54      1.72 o 
   3   2  11        0.17        0.22      1.25 o 
   4   2  11        1.78        1.16      1.95 o 
   5   2  11        0.05        2.73      3.27 o 
 -10   3  11        0.04       -2.79      2.80 o 
  -9   3  11        7.45        6.66      1.65 o 
  -8   3  11        1.78        1.72      1.72 o 
  -7   3  11        5.63        4.77      1.41 o 
  -6   3  11        1.17       -0.65      0.84 o 
  -5   3  11        0.40       -0.80      0.80 o 
  -4   3  11        5.93        5.64      1.41 o 
  -3   3  11        0.18        0.07      1.10 o 
  -2   3  11        6.61        6.24      1.31 o 
  -1   3  11       14.39       15.05      1.71 o 
   0   3  11        1.21       -0.62      0.66 o 
   1   3  11        4.11        4.10      2.30 o 
   2   3  11        5.83        7.36      1.44 o 
   3   3  11        3.01        4.35      1.47 o 
   4   3  11        0.86        1.89      1.63 o 
   5   3  11        0.37        1.05      3.55 o 
 -10   4  11        0.46       -2.01      2.01 o 
  -9   4  11        0.38       -1.16      1.16 o 
  -8   4  11        0.63       -1.43      1.43 o 
  -7   4  11        0.46        0.09      1.11 o 
  -6   4  11        0.40        0.80      1.05 o 
  -5   4  11       51.45       54.50      1.94 o 
  -4   4  11        7.68        6.68      1.39 o 
  -3   4  11        2.52        1.74      1.50 o 
  -2   4  11        0.85       -0.13      0.24 o 
  -1   4  11        0.21       -0.38      0.90 o 
   0   4  11        0.00       -1.38      1.38 o 
   1   4  11        0.01       -1.14      1.14 o 
   2   4  11        0.35        0.17      1.71 o 
   3   4  11        0.09        1.51      1.71 o 
   4   4  11        2.67        0.90      1.46 o 
  -9   5  11        1.40       -1.69      2.02 o 
  -8   5  11        0.00       -0.05      2.66 o 
  -7   5  11        1.35        0.73      1.43 o 
  -6   5  11        5.39        5.93      1.68 o 
  -5   5  11        2.02        3.48      1.57 o 
  -4   5  11        7.39        7.98      1.59 o 
  -3   5  11        0.59       -0.63      0.63 o 
  -2   5  11        0.02       -0.97      0.97 o 
  -1   5  11        0.00       -1.22      1.22 o 
   0   5  11        0.67       -0.08      1.54 o 
   1   5  11        1.11        1.56      1.90 o 
   2   5  11        0.71        0.04      1.48 o 
   3   5  11        1.80       -0.52      1.15 o 
   4   5  11        0.00        3.15      3.24 o 
  -7   6  11        0.94       -0.56      0.95 o 
  -6   6  11        0.00       -1.21      3.53 o 
  -5   6  11       18.46       13.37      2.62 o 
  -4   6  11        1.85        0.13      1.55 o 
  -3   6  11        4.88        0.72      1.27 o 
  -2   6  11        2.65       -0.02      0.67 o 
  -1   6  11        0.63       -0.75      2.24 o 
   0   6  11        6.47        6.91      1.78 o 
   1   6  11        0.54        1.11      1.83 o 
   2   6  11        0.58        1.66      3.17 o 
  -5   7  11        0.59        2.23      4.18 o 
  -4   7  11        0.20        0.03      0.83 o 
  -3   7  11        0.28       -1.68      2.36 o 
  -2   7  11        0.01        1.28      3.97 o 
  -1   7  11       10.58       12.97      1.75 o 
 -10   0  12        2.11        2.40      2.45 o 
  -9   0  12        0.23       -1.23      2.05 o 
  -8   0  12        0.23        0.27      0.95 o 
  -7   0  12        0.31       -0.49      2.99 o 
  -5   0  12       10.13        4.65      2.29 o 
  -4   0  12        2.00        4.42      1.99 o 
  -3   0  12      201.14      256.05     12.85 o 
  -2   0  12      168.21      218.12      3.95 o 
  -1   0  12        1.68        4.19      2.50 o 
   0   0  12        0.21       -2.33      2.33 o 
   1   0  12        0.53        1.15      1.94 o 
   2   0  12        0.00       -0.76      0.76 o 
   3   0  12        1.43        0.54      5.65 o 
   4   0  12        6.07        8.69      3.47 o 
 -10   1  12        0.28       -1.03      1.03 o 
  -9   1  12        0.77        0.19      0.91 o 
  -8   1  12        0.12       -0.44      1.00 o 
  -7   1  12        6.23        4.05      1.60 o 
  -6   1  12        0.01       -1.37      1.37 o 
  -5   1  12        0.25       -1.08      1.08 o 
  -4   1  12        0.90        2.16      1.38 o 
  -3   1  12       50.48       68.10      2.19 o 
  -2   1  12       35.62       50.53      1.62 o 
  -1   1  12        0.61        0.73      1.37 o 
   0   1  12        0.16       -0.97      0.97 o 
   1   1  12        0.23       -0.26      1.74 o 
   2   1  12        1.11       -0.60      0.60 o 
   3   1  12        0.01       -0.95      1.42 o 
   4   1  12        1.32        0.21      2.26 o 
 -10   2  12        0.32       -1.68      1.68 o 
  -9   2  12        0.76       -0.55      1.34 o 
  -8   2  12        1.75        1.23      1.21 o 
  -7   2  12        0.76        0.12      1.19 o 
  -6   2  12        2.38       -0.24      1.12 o 
  -5   2  12        1.10       -0.58      0.85 o 
  -4   2  12        0.33        1.18      1.04 o 
  -3   2  12       15.92       21.51      1.28 o 
  -2   2  12       26.26       28.67      1.49 o 
  -1   2  12        0.19        1.20      1.95 o 
   0   2  12        0.50       -0.12      0.39 o 
   1   2  12        0.49        2.53      2.07 o 
   2   2  12        7.97        8.76      2.18 o 
   3   2  12        0.64        0.00      0.44 o 
   4   2  12        5.49        9.07      3.10 o 
  -9   3  12        1.19        0.08      1.81 o 
  -8   3  12        1.51        0.45      1.75 o 
  -7   3  12        4.81        5.97      1.73 o 
  -6   3  12        2.25        3.01      1.62 o 
  -5   3  12        1.24        0.05      0.92 o 
  -4   3  12        0.00       -0.23      0.85 o 
  -3   3  12        5.06        6.43      1.48 o 
  -2   3  12        0.17       -0.73      0.73 o 
  -1   3  12        0.18       -1.28      1.28 o 
   0   3  12        1.00        0.97      1.80 o 
   1   3  12        2.82        4.46      2.16 o 
   2   3  12        0.38       -0.76      1.18 o 
   3   3  12        1.88        1.97      1.81 o 
  -9   4  12        2.37       -1.29      1.47 o 
  -8   4  12        0.45        0.34      1.77 o 
  -7   4  12        6.60       11.33      1.76 o 
  -6   4  12        1.08        3.12      1.74 o 
  -5   4  12        0.01        1.39      2.00 o 
  -4   4  12        3.48        3.27      1.63 o 
  -3   4  12        1.31       -0.04      0.43 o 
  -2   4  12        0.35       -0.07      1.09 o 
  -1   4  12        0.66       -0.40      0.94 o 
   0   4  12        1.70        0.12      1.91 o 
   1   4  12        0.03       -0.25      1.64 o 
   2   4  12        0.90       -0.38      1.11 o 
   3   4  12        0.15        0.56      9.19 o 
  -8   5  12        1.48        0.87      3.54 o 
  -7   5  12        1.12        2.61      2.13 o 
  -6   5  12        0.88        3.47      1.97 o 
  -5   5  12        6.21        8.97      1.89 o 
  -4   5  12        0.99       -0.03      0.36 o 
  -3   5  12        0.13       -0.46      1.06 o 
  -2   5  12        1.87        1.07      1.59 o 
  -1   5  12        0.01       -0.94      0.94 o 
   0   5  12        0.91       -0.93      1.46 o 
   1   5  12        0.00        0.12      2.63 o 
   2   5  12        0.37        2.13      2.87 o 
  -4   6  12        6.86        6.03      3.79 o 
  -3   6  12        5.50        5.37      2.41 o 
  -2   6  12        0.01       -1.26      2.64 o 
  -9   1  13        0.10       -0.40      1.26 o 
  -8   1  13        0.14        0.15      2.01 o 
  -7   1  13        1.17        0.12      1.59 o 
  -6   1  13        0.02       -0.63      1.19 o 
  -5   1  13        3.76        4.04      2.24 o 
  -4   1  13        7.80       13.63      1.86 o 
  -3   1  13        0.18        2.15      1.66 o 
  -2   1  13        2.71        0.03      1.40 o 
  -1   1  13        0.71       -1.08      2.29 o 
   0   1  13        1.82        0.15      2.34 o 
   1   1  13        0.01       -1.81      1.81 o 
   2   1  13        0.11       -1.70      2.45 o 
  -8   2  13        0.14        0.47      1.52 o 
  -7   2  13        3.31        6.15      2.15 o 
  -6   2  13        6.34        8.00      2.01 o 
  -5   2  13       10.60       12.96      1.77 o 
  -4   2  13        0.06        2.21      1.71 o 
  -3   2  13        2.95        0.63      1.16 o 
  -2   2  13        3.56        2.99      1.70 o 
  -1   2  13        2.78        2.27      2.24 o 
   0   2  13        1.24       -0.08      1.68 o 
   1   2  13        1.37        3.05      2.60 o 
   2   2  13        1.42        1.69      2.40 o 
  -8   3  13        0.08       -0.01      3.37 o 
  -7   3  13        5.28        7.06      1.90 o 
  -6   3  13        0.28        0.82      0.92 o 
  -5   3  13        2.10        2.58      1.91 o 
  -4   3  13        3.07        4.68      1.72 o 
  -3   3  13        0.23       -1.51      1.51 o 
  -2   3  13        0.21       -0.71      0.71 o 
  -1   3  13        1.29        0.64      0.63 o 
   0   3  13        1.82       -0.03      1.23 o 
   1   3  13        0.54       -1.99      2.37 o 
  -7   4  13        0.56        2.00      2.19 o 
  -6   4  13        2.47        4.03      2.27 o 
  -5   4  13        0.08        1.14      2.11 o 
  -4   4  13        0.01       -0.48      1.04 o 
  -3   4  13        0.71        0.92      1.75 o 
  -2   4  13        0.67       -1.13      1.13 o 
  -1   4  13        0.13       -1.36      2.21 o 
   0   4  13        7.24        7.03      3.47 o 
  -4   5  13        0.80       -0.64      1.37 o 
  -3   5  13        0.02       -0.28      2.66 o 
  -6   0  14        0.02        0.28      0.98 o 
  -5   0  14        4.80        9.47      2.59 o 
  -4   0  14       24.81       27.19      4.29 o 
  -3   0  14        0.90       -0.06      1.59 o 
  -2   0  14        0.52        2.10      3.31 o 
  -1   0  14        0.06       -0.83      1.16 o 
  -6   1  14        0.58        0.80      2.28 o 
  -5   1  14       23.02       33.69      2.37 o 
  -4   1  14       11.80       16.23      2.29 o 
  -3   1  14        1.04       -1.11      1.48 o 
  -2   1  14        1.16       -0.11      0.35 o 
  -1   1  14        0.15        1.10      3.85 o 
  -5   2  14        1.43        2.21      2.15 o 
  -4   2  14       14.32       19.18      2.12 o 
  -3   2  14        0.24       -1.40      1.40 o 
  -2   2  14        0.00       -1.47      1.47 o 
                                                 
